# Supplementary material for: SMITE: an R/Bioconductor package that identifies network modules by integrating genomic and epigenomic information
Source: BMC Bioinformatics. 2017 Jan 18;18:41. doi: 10.1186/s12859-017-1477-3 (PMC5242055; doi:10.1186/s12859-017-1477-3)
Supplement: Additional file 2: — Supplementary Tables. Table S3 Gene symbol and score of the high scoring genes using three different methods: SMITE full model, SMITE reduced model, and FEM. Table S4 Modules discovered using FEM and genes composing the modules with their DNA methylation, expression, and overall statistics. Table S5 Modules discovered using the reduced model of SMITE (SMITE-R) with spin-glass. Table S6 Modules discovered using the full model of SMITE (SMITE-F) with spin-glass. Table S7 Pathways associated with the genes composing the modules discovered by FEM. Table S8 Pathways associated with the genes composing the modules discovered by the reduced model of SMITE (SMITE-R) using spin-glass. Table S9 Pathways associated with the genes composing the modules discovered by the full model of SMITE (SMITE-F) using spin-glass. Table S10 Quantifying the number of times pathways were found to be associated the modules discovered by either FEM, the reduced model of SMITE (SMITE-R) using spin-glass, or the full model of SMITE(SMITE-F) using spin-glass. Table S11 Genes composing the “summary network” found by either the reduced (SMITE-R) or full (SMITE-F) SMITE models using the Heinz algorithm. Table S12 Pathways associated with the genes composing the “summary network” discovered by the reduced model of SMITE(SMITE-R) using the Heinz algorithm. Table S13 Pathways associated with the genes composing the “summary network” discovered by the full model of SMITE (SMITE-F) using the Heinz algorithm. Table S14 Genes composing the “modules” found using no weights instead of weighting by distance. Table S15 Pathways associated with the genes in the modules identified without using distance weighting. (XLSX 269 kb) [file 12859_2017_1477_MOESM2_ESM.xlsx]

## Sheet: Table S3
Table S3: This table lists the gene symbol and score of the high scoring genes using three different methods: SMITE full model (columns 1:2), SMITE reduced model (columns 3:4), and FEM (columns 5:6)
SMITE_Full_Genes	SMITE_Full_Genes_Scores	SMITE_Reduced_Genes	SMITE_Reduced_Genes_Scores	FEM_Genes	FEM_Genes_Scores
A2M	7.53102	ABCA1	6.49004	CADM3	30.9542
ABCA12	7.56373	ABCA12	7.48255	CLDN5	29.4097
ABCA5	7.25426	ABCA4	6.81077	TOE1	24.8217
ABCG8	6.46884	ABHD14B	6.44148	GOLGA4	23.2348
ABHD8	9.70777	ABHD2	8.65878	ULBP2	19.8496
ABTB2	6.64948	ABHD8	8.24321	TMEM38B	19.6183
ACACA	8.26383	ABTB2	8.64718	ADAM15	18.0582
ACBD5	7.17792	ACACA	8.17692	ST6GAL1	17.0776
ACKR2	9.58077	ACAT2	7.21795	TRIM28	15.9904
ACOT7	13.4598	ACBD7	7.85259	EXOC4	14.9182
ACOT8	9.75243	ACOT7	6.25847	CLIC6	13.7713
ACSL1	7.1237	ACP6	6.35637	SLC2A12	13.647
ADAM15	8.42078	ACSL1	6.92508	FRMD6	13.5698
ADAMTS4	8.34992	ACTA1	9.64881	POLK	12.9121
ADAMTSL2	8.59073	ACTR3	7.73115	UBL3	12.8922
ADCK2	6.31753	ACY3	6.07087	BCL2A1	12.6404
ADCY3	7.2916	ADAM15	9.35645	ATP10D	12.5445
ADIPOQ	8.23037	ADAM33	7.25027	PAQR4	12.299
ADRM1	10.5071	ADAMTS1	11.848	TMEM50A	12.0199
AGMAT	8.21025	ADAMTS12	6.55055	PWP2	11.8859
AGRN	8.39938	ADAMTS15	11.0297	ACTG2	11.7383
AKAP13	6.56349	ADAMTS3	11.8165	OTUD7A	11.5392
AKR1B15	9.41268	ADAMTS4	10.5131	PPIF	11.366
ALAS2	6.23261	ADAMTS5	10.0478	NEK7	11.2677
ALPL	11.6586	ADAMTS7	10.0832	ACOT7	11.2642
ALPPL2	6.38327	ADAMTSL2	7.15555	DKK1	11.1529
AMPD2	6.45622	ADCY3	9.1805	ABHD4	10.8447
ANAPC1	14.2302	ADGRA3	8.14072	LIPH	10.8178
ANKDD1A	6.35732	ADGRE2	6.87703	CAV2	10.7195
ANKLE1	6.03564	ADM	8.1207	RND3	10.5241
ANKMY1	6.49047	ADRBK1	8.53774	CNST	10.5191
ANKRD10	6.35538	AGPAT5	10.1216	TRIM2	10.3569
ANKRD20A9P	7.71773	AIM1	6.67836	USP15	10.2938
ANKRD29	6.54499	AKAP6	7.45368	ADCY2	10.2714
ANKRD30BL	13.5271	ALDH1A1	15.1296	SAMD9	10.1062
ANKRD53	7.79221	ALDH1B1	7.95468	NUP85	10.0921
ANKRD65	6.06728	ALDH3A2	6.58466	ZNF672	9.89526
ANKRD66	6.63071	ALG1L2	11.1103	PHAX	9.8674
ANKUB1	9.48682	ALG5	7.23158	COLQ	9.76242
ANXA2R	7.47045	ALOX15P1	7.51465	RAB3GAP1	9.69988
APOA1BP	6.66872	ALPL	6.79535	SH3BP4	9.58218
APOA2	6.38912	ALS2CL	7.35753	ETS2	9.5496
AQP1	11.3302	AMZ1	6.75739	TTC21A	9.52958
AQP4	6.58126	ANAPC13	6.99131	RNF13	9.50037
ARHGAP31	7.99486	ANGPTL4	11.9366	BAZ1A	9.42322
ARHGDIG	6.31003	ANK1	7.39028	TMEM201	9.38387
ARL8A	6.13142	ANKRD13A	6.40188	GJC2	9.34167
ARMC12	12.8533	ANKRD16	8.56232	ADAMTS5	9.26364
ARPP19	6.33611	ANKRD36B	6.24508	GUCY1A3	9.24768
ART3	6.10697	ANKRD53	8.87428	AKAP5	9.21858
ASF1B	8.69074	ANOS1	7.55072	CDH3	9.1398
ASIC4	13.1375	ANXA1	8.91834	MSH6	8.98871
ATAD3C	6.1052	ANXA11	6.69319	NCAPH2	8.98605
ATF3	8.01686	ANXA5	8.45587	WDR41	8.9808
ATG9A	6.74633	API5	7.9064	SIPA1	8.9533
ATOH8	14.1066	APOO	7.05158	NBR1	8.94172
ATP5EP2	9.43885	ARHGAP12	9.44661	STOX1	8.92707
AUP1	7.79669	ARHGAP42	8.03078	ARHGAP10	8.88846
B3GNTL1	6.26779	ARHGEF12	7.86626	ZCCHC7	8.78839
BAIAP2L1	7.59409	ARHGEF17	12.1899	FAM208B	8.77634
BBS9	6.39149	ARHGEF19	6.20883	FAM57A	8.7753
BCAP29	6.97271	ARID5B	8.30196	TM7SF2	8.73642
BCAR4	6.22349	ARMC2	6.61484	GATAD2A	8.65915
BCL2L11	8.56153	ARMC7	7.48941	SOCS5	8.65809
BCL2L2	7.57504	ARNT2	9.15363	PRPS2	8.58876
BCL2L2-PABPN1	7.6586	ARNTL2	6.63751	MAPKAPK3	8.54596
BIN1	8.41008	ARSB	6.15499	STK17A	8.53754
BLVRA	8.00876	ASF1A	8.80474	SLC35F2	8.4615
BMP6	10.0083	ATAD2	10.0582	EIF5A	8.395
BMPER	6.15657	ATAD3A	19.9417	TAX1BP1	8.30692
BOK-AS1	6.38696	ATAD3B	14.3323	RABGAP1L	8.30406
BOLA1	6.81211	ATF3	11.564	USP53	8.27299
BPNT1	7.85225	ATP10D	9.99334	ZBTB34	8.24382
BRF1	10.9932	ATP1B3	7.03488	OSBPL6	8.21824
BRINP2	15.989	ATP6V0A2	6.48781	PSG4	8.20993
BRSK2	9.60186	ATP6V1A	7.30111	CAV1	8.05417
BTBD19	6.44579	ATP8A2	6.73423	PINK1	8.04617
BTG2	7.43762	ATP8B1	10.8285	BCL2L13	8.04243
BTN3A3	8.75845	AUP1	6.81832	MPHOSPH10	8.02884
C10orf10	6.54281	B3GAT1	6.95188	MAMLD1	7.9632
C11orf21	6.22143	B3GAT3	6.42614	NUDC	7.94187
C11orf94	8.06013	B3GNT5	8.06782	ARHGEF12	7.93274
C17orf96	6.20977	B4GALT5	12.7503	HDAC1	7.87682
C19orf48	9.57147	BAIAP2	6.21056	ARHGEF18	7.8353
C1GALT1	6.94059	BATF3	12.5971	PAFAH1B1	7.82251
C1orf170	8.73136	BAZ1B	11.6222	KATNB1	7.78927
C1orf172	10.5733	BAZ2B	6.65516	CYP51A1	7.7472
C1orf198	9.5891	BCL2	6.61229	ZC3H6	7.74571
C1QTNF8	8.00401	BDNF	8.21153	FLAD1	7.71545
C20orf166	7.28821	BIRC3	11.3864	COQ6	7.70312
C2orf91	8.48449	BLOC1S3	6.66478	TRMT1L	7.61988
C3orf36	7.18427	BMP6	6.03549	SH2D4A	7.60812
C5orf47	12.5075	BNIP3	6.06926	POLR1E	7.58765
C5orf63	7.3305	BOLA3-AS1	6.99348	GALNT10	7.56348
C5orf64	11.0274	BRD3	7.60905	PPIL3	7.52479
C6orf223	8.2754	BRI3BP	11.4344	PDE1C	7.47675
C6orf226	7.52768	BST2	6.07461	GNL3	7.47111
C6orf48	7.2794	BTN2A2	8.04469	SCFD1	7.46918
C7orf65	7.0143	BYSL	6.55702	TMEM170B	7.46327
C8orf31	6.25984	BZRAP1	7.70313	RBBP8	7.3976
C9orf50	9.95937	C12orf10	7.09027	PDCD11	7.32499
CACUL1	7.84364	C12orf75	6.04277	CSF2RB	7.31503
CAD	6.8225	C14orf1	6.88121	DAB2	7.31065
CALY	8.19144	C15orf52	9.03916	RAB11FIP3	7.3027
CAMK1D	7.72161	C16orf59	5.98775	GOPC	7.26705
CAMK2A	6.5189	C17orf58	8.47876	DIXDC1	7.25777
CAMK2N1	8.90109	C1orf198	9.7028	ATAD3B	7.24235
CAMKK1	6.12758	C1orf61	7.46112	C2CD2L	7.21038
CAMP	11.153	C1QTNF1	11.0704	INA	7.20171
CAMSAP1	9.62173	C20orf194	7.5884	MVP	7.17295
CANX	9.25686	C2CD2	6.1796	KIAA1841	7.16891
CAPN10	7.44485	C2CD2L	6.97714	PDS5B	7.11187
CAPN14	6.91447	C2orf49	6.35811	EFHC1	7.07983
CARD16	6.20049	C2orf54	7.57355	LIMS2	7.07298
CARHSP1	8.02104	C3orf58	8.15146	TXLNA	7.06643
CASC15	12.0731	C4orf33	6.14908	SETDB2	7.0644
CASP14	10.3073	C5	7.77957	ATF5	7.03677
CC2D1B	6.19141	C6orf141	6.3624	HEXIM2	7.00059
CCDC142	10.6362	C9orf152	7.07244	MAMDC2	6.97716
CCDC171	13.2645	CA12	8.5137	RAB2A	6.96198
CCDC173	14.3377	CA7	7.24409	ZDHHC18	6.93651
CCDC24	7.21211	CACFD1	8.27567	MCM5	6.92922
CCDC37	12.1072	CACNA1G-AS1	6.16054	MAT2A	6.92707
CCDC43	6.18347	CACNA2D3	11.9101	HNRNPAB	6.92561
CCDC62	7.07945	CAD	7.68003	ATF7IP2	6.92559
CCDC64B	8.37245	CALM2	6.51765	NEXN	6.88805
CCNB1IP1	7.08221	CAMK2N1	8.88092	KANK1	6.86976
CCNG1	6.38143	CAPN15	7.30819	ANXA4	6.86297
CCNL1	7.11484	CARD9	8.11197	WNT5A	6.85126
CCRL2	6.36528	CASP2	8.95373	GPR1	6.85059
CCT5	7.7096	CASP9	14.6778	MCM2	6.72919
CCT7	9.28123	CAV1	9.23867	SNRPD1	6.68954
CD164L2	8.39445	CAV2	9.84569	DCLRE1B	6.68669
CD27-AS1	18.6288	CBX2	10.3006	ASF1A	6.6791
CD28	6.41925	CCBE1	6.9414	ZNF449	6.64044
CD300E	6.76472	CCDC102B	6.11117	UCN2	6.61386
CD34	7.10007	CCDC148	8.48472	KLHDC2	6.55122
CD47	7.98088	CCDC170	6.56369	THRA	6.54545
CD63	7.8925	CCDC189	5.99113	NOP56	6.53043
CDC20	6.56776	CCDC41	6.13468	PIKFYVE	6.52802
CDK3	6.28982	CCDC47	7.52899	FRS2	6.52254
CDKN1A	10.3676	CCL2	9.39894	GIPC2	6.51851
CDX2	8.33328	CCL26	10.9273	MAP3K1	6.508
CEBPZ-AS1	9.85497	CCL7	11.0064	RRP1B	6.49237
CELA2A	6.04092	CCND3	6.78305	RIT1	6.48652
CELSR2	7.00024	CCNE1	6.3406	SLC27A1	6.46183
CFL1P1	7.30965	CCNE2	13.1916	FAM26E	6.45842
CGREF1	10.3382	CCNK	6.87921	EXOC1	6.43793
CHAC1	8.23497	CCR6	6.77075	ZNF324	6.43158
CHD1	6.80438	CCT5	7.92217	DRAM1	6.41315
CHEK2P2	9.53904	CCT6A	12.1083	MSRB3	6.40912
CHRNA1	6.12123	CD320	9.22098	RCN2	6.4054
CIAO1	10.0207	CD4	7.22483	SLC14A1	6.39967
CIB4	7.30669	CD83	9.87026	PCDH10	6.39186
CIDEA	8.66621	CDC25A	7.43595	ADM	6.38077
CISH	10.181	CDC34	6.53953	PHKB	6.35319
CKM	6.53435	CDC6	7.28059	LRRFIP1	6.34793
CKS1B	9.11648	CDCA7	7.65306	SPINT2	6.33043
CLCN7	10.6896	CDH6	9.02476	AJUBA	6.32791
CLCNKB	6.9225	CDK19	7.49323	NUDT10	6.31186
CLDN15	6.70801	CDK2	10.0056	KPNB1	6.30952
CLDN9	9.39183	CDK4	9.22955	TGIF2	6.29974
CLEC4D	6.04443	CDKN2B	11.644	IL17RB	6.26551
CLIP2	7.80473	CDT1	8.79897	SLC1A1	6.24693
CLK2P	6.45195	CDX2	6.41425	C11orf70	6.24472
CLSTN1	7.75481	CEACAM22P	6.30928	SLC36A1	6.24123
CMBL	8.77139	CEBPA	6.56136	MAX	6.24031
CMPK1	8.02504	CEBPB	6.5263	ANGPTL4	6.22111
CMTM5	9.29806	CECR6	9.78046	HTRA3	6.21446
CNDP1	6.14424	CELA2A	8.49112	POLA1	6.21286
CNPY3	6.05682	CENPM	6.4962	HTATSF1	6.16452
CNTFR	10.7949	CENPV	7.4396	PRPF3	6.16198
COA1	7.90926	CEP128	6.60342	PPCS	6.14339
COASY	7.67901	CEP250	7.70682	RHOBTB3	6.11089
COL11A2	10.7795	CEP70	6.06424	ITPRIPL1	6.10168
COL21A1	6.48852	CGB5	7.08465	HECW2	6.08921
COL8A1	6.98662	CHD1	6.50692	DCBLD1	6.07163
COL9A3	10.3803	CHRD	7.12201	MAPK8IP1	6.06911
COLGALT2	7.9282	CHRNA5	7.89808	DLL4	6.05934
COMMD1	7.78415	CHRNB4	7.42578	UNC50	6.05503
COMMD9	6.09216	CHST10	6.44795	ORAI1	6.03494
COMT	6.09784	CHST15	6.35273	ESYT3	5.98873
COQ4	8.12926	CHST4	6.88379	RNF144A	5.9865
CORO2B	6.16052	CILP2	6.63337	GPR3	5.97381
CPA1	7.1749	CISH	10.7314	DGAT2	5.9527
CPA4	8.62833	CIT	6.6261	C6orf120	5.92946
CPSF1	6.73922	CKS1B	6.65236	F2RL2	5.92117
CPT1A	5.99654	CLCN5	8.1709	ALDH1A3	5.92041
CRAT	6.883	CLDN12	8.58721	HSPA4L	5.91052
CREB3L2	6.35136	CLDN5	6.23155	NFAT5	5.9068
CROCCP2	10.2936	CLEC18B	6.06597	SLMAP	5.90257
CROCCP3	6.71539	CLEC9A	7.71091	PDLIM4	5.89297
CTBP1-AS2	6.51673	CLK4	6.33894	ALDH3A2	5.88263
CTSA	9.93768	CLN6	6.33144	RAC3	5.87187
CTSL	7.90053	CLSPN	7.66353	TIPIN	5.86141
CUEDC2	7.06485	CNPY3	6.50895	TMEM14B	5.84573
CXCL1	6.05323	CNST	8.26026	LRRC45	5.84373
CXCL12	8.65872	CNTNAP1	7.68411	CDT1	5.8394
CXCL2	6.85007	COL4A1	7.76365	ALPL	5.83766
CXorf40A	7.53849	COL4A4	6.54612	MIB1	5.82487
CXorf48	6.28426	COL5A3	11.8801	SAMD12	5.81602
CYB561D1	6.58794	COL8A1	6.19974	APC	5.81476
CYBA	7.87895	COL8A2	7.48564	ULBP1	5.81034
CYHR1	10.603	COMMD8	7.41069	MXRA8	5.80706
CYMP	6.96974	COMMD9	6.67369	FMN2	5.80192
CYP8B1	9.71827	COPE	7.0784	IL17RA	5.77637
CYR61	7.22699	CPNE7	6.9546	ADAMTS4	5.76011
CYS1	6.63807	CRBN	8.0263	OSBPL2	5.75772
CYSLTR1	6.02008	CREBRF	6.61919	PLEKHG6	5.73555
CYTH4	9.32561	CRELD2	6.02162	CXCL6	5.72526
DAB2IP	6.68481	CRYBA1	7.26461	HDAC9	5.72431
DCST2	6.43428	CSNK1E	9.00893	MAP2K4	5.7186
DDAH1	7.13626	CSPP1	8.45005	RCE1	5.71795
DDI2	7.26079	CSRNP3	9.37319	S100PBP	5.68737
DDX26B	8.47946	CST6	7.75229	RHBDD2	5.68488
DDX43	6.60811	CTDNEP1	6.06042	MCM4	5.67758
DECR2	6.85258	CTF1	7.80302	ZBTB41	5.65623
DENND2D	7.07108	CTGF	6.97982	KHK	5.64628
DGCR5	9.20521	CTSL	15.5017	RAB33A	5.62631
DHX30	6.02366	CTSV	11.5366	TMEM121	5.61755
DKFZp686K1684	8.63325	CXorf49	11.2005	KISS1R	5.61186
DLG2	6.03938	CXorf49B	11.2005	TADA2B	5.61159
DLL1	6.94823	CXXC1	6.08306	TBXA2R	5.60903
DLL4	6.49696	CYFIP1	6.54401	TBKBP1	5.60853
DLX2	9.50802	CYP27B1	10.4221	USP25	5.59289
DMRT2	7.28252	DALRD3	7.1305	NXNL2	5.59007
DNAJB12	7.75005	DARC	6.85915	PSEN2	5.58889
DNAJB8	10.7231	DAZAP1	8.18653	EDEM1	5.58431
DNAJC18	7.38385	DCBLD2	6.90399	PWP1	5.56851
DNAJC5	6.57685	DCLK1	10.9675	MYLK	5.56374
DNALI1	7.07359	DCLK3	7.7601	NUP188	5.55479
DNPH1	14.5522	DCTD	7.47521	RIOK3	5.55159
DOLPP1	11.3065	DCTN3	6.62844	FAM20B	5.54773
DPP7	6.29911	DDAH2	7.10747	ADAMTS15	5.53651
DUOX1	10.0841	DDX21	7.34762	SAMD8	5.53228
DUOX2	12.2688	DDX42	7.38672	SLC29A1	5.52941
DUS1L	6.98103	DENND3	8.32742	TSPAN31	5.52513
DUS3L	6.73687	DERL3	6.00553	SLC25A46	5.5247
E2F2	7.77953	DKC1	7.93669	ATF7IP	5.52455
E4F1	6.77431	DKK1	10.9467	SYNE2	5.50367
EBPL	6.80191	DLG1	9.45516	FLVCR1	5.50003
ECHS1	8.54395	DLL3	6.4182	MARK3	5.48763
ECI1	8.80667	DLL4	7.01376	FST	5.48586
EEF1A1	9.2492	DMBT1	6.82107	SLC17A9	5.47619
EFCAB9	7.23265	DMD	8.24857	TNFRSF10D	5.46742
EGLN3	9.14848	DMKN	6.64518	SLC25A18	5.46622
EGR1	7.40187	DMPK	7.99583	CDC16	5.46067
EHBP1	6.25054	DNAJA1	6.45435	UBIAD1	5.46039
EHHADH-AS1	13.5976	DNAJB2	6.88573	PSME1	5.44867
EIF3B	6.00588	DNAJC9	6.17251	SPRED3	5.44429
EIF3H	7.9416	DOPEY1	8.67715	NME4	5.43417
EIF3I	6.40474	DPH7	6.23686	MAGEE1	5.41781
EIF4A1	6.34582	DPP7	11.6968	PLCG1	5.41392
EIF4E1B	9.23944	DRAM1	7.16737	SCN8A	5.4122
EIF4E2	6.50542	DSEL	8.02113	HK2	5.40536
EIF4G1	10.8526	DSG2	8.65361	ZNF532	5.40025
ELMOD3	9.04675	DSTN	8.49654	EHD3	5.38442
ELN	6.09967	DUSP2	10.6457	MYB	5.36518
EML4	7.47384	DYRK2	6.74704	HEXDC	5.36152
ENC1	6.92747	EDN1	11.4561	EIF4A1	5.354
ENO1-AS1	8.60823	EED	8.36995	HAS3	5.34101
EPAS1	6.72964	EFCAB9	6.37226	CHRNA5	5.33381
EPB41	6.011	EFNA3	6.26223	DKC1	5.3237
EPHA1-AS1	10.6726	EGLN3	16.2302	DHX30	5.31827
EPHA2	6.96165	EGR1	8.72467	OXSR1	5.28696
ERGIC1	8.04526	EGR2	13.9566	DYRK2	5.28142
ERVK13-1	6.39356	EGR3	7.24072	COMMD7	5.27963
ESPN	9.79688	EIF2B4	7.20298	PCBP1	5.26514
EVX2	7.36421	EIF3A	8.25461	GRM8	5.26145
EXO1	5.99168	EIF3B	6.45197	GPT2	5.24696
EZH2	7.20873	EIF3G	6.11842	DNAJC30	5.2449
F12	6.11598	EIF4A1	7.49991	PFKP	5.24175
F2R	7.41831	EIF4A3	7.50709	TEAD1	5.23215
F2RL2	6.0832	EIF5A	7.03165	FOXC2	5.23009
FAM107A	8.7851	ELFN1	6.79019	TRAF3	5.22444
FAM127A	6.38534	ELN	6.0074	PAICS	5.22133
FAM127B	6.909	EMP2	11.48	CCDC22	5.2093
FAM131A	7.35064	ENC1	9.97968	SCARA3	5.19467
FAM132A	8.01278	ENO1	6.20724	MR1	5.18653
FAM168B	6.67791	ENOPH1	9.11343	CCNE1	5.17653
FAM170B-AS1	6.8785	EPHA4	8.28048	KDM1B	5.17605
FAM188B	10.5414	ERGIC1	7.84088	JARID2	5.16815
FAM19A3	6.36719	ERN1	13.8708	CHAC1	5.16331
FAM20B	6.96691	ERRFI1	9.85788	MDN1	5.13762
FAM20C	7.62165	ESRP2	6.18845	SRSF5	5.13343
FAM25C	6.23108	EVA1B	14.223	HSPE1	5.13228
FAM25G	6.23108	EXOC2	6.37879	MRTO4	5.1153
FAM35BP	8.32228	EXOSC10	6.05023	MTHFD1	5.10891
FAM46B	9.88873	EXTL2	6.4224	CD83	5.10631
FAM65B	6.73179	EZH2	10.3306	MTMR3	5.07694
FANCD2OS	7.44851	F2RL1	5.99632	PICK1	5.06973
FASN	7.22968	FADS1	9.59807	DTWD1	5.05235
FBXO41	12.3124	FAM105B	6.86459	CBX2	5.03952
FBXO6	6.79736	FAM111B	9.07914	PIK3R1	5.03951
FCHSD1	6.12585	FAM118A	8.73813	SGPL1	5.03092
FCN3	8.89338	FAM120A	8.79226	MSX1	5.02413
FDPS	7.3949	FAM134C	6.40793	OLFM1	5.02299
FES	6.80952	FAM136A	8.01658	NBEA	5.0178
FGF1	8.71782	FAM171B	6.96902	DCLK2	5.01605
FGF11	7.36083	FAM186B	8.15618	PPP1R15A	5.01265
FGFR3	9.90023	FAM188B	6.0038	MYL12A	5.00569
FHL2	7.88793	FAM203A	6.70242	TCEAL3	4.9996
FIP1L1	8.60182	FAM25A	6.30734	RNF11	4.93861
FITM1	7.28548	FAM26E	6.52433	ZNF480	4.93753
FKBP5	12.6538	FAM26F	9.10486	KNTC1	4.93535
FLAD1	7.85734	FAM57A	9.20471	RIN3	4.93249
FLJ42627	8.29183	FAM65B	8.11606	FNBP1L	4.90703
FMO5	6.58361	FAM90A27P	6.56776	CUZD1	4.90483
FNDC5	6.69899	FARP2	6.17592	ZC2HC1A	4.90443
FOXC1	13.2003	FAT4	9.62857	SNCAIP	4.89923
FOXD4	6.28235	FBL	8.09753	PDXP	4.89181
FOXF2	11.1955	FBXL19-AS1	6.73199	ANGPT1	4.86956
FOXO3	7.64327	FBXL6	6.3034	ECHDC3	4.85971
FOXP4	11.8785	FBXO25	9.08792	ARCN1	4.85711
FSCN3	7.56041	FBXO28	7.55834	OR51A7	4.84516
GAD2	11.6313	FBXO6	6.9884	ARHGAP18	4.8372
GAK	6.01289	FDX1L	7.53302	INSIG1	4.82872
GALNT15	7.30059	FEN1	8.41053	TYRO3	4.82149
GAS7	6.76197	FERMT1	7.6418	SNAP23	4.81744
GATA2	8.19574	FERMT2	6.37477	NASP	4.80883
GATA3-AS1	13.398	FEZ2	6.28459	TGFBR1	4.79975
GCKR	6.86224	FGL2	7.33432	ABCD1	4.79014
GCLC	6.8147	FHOD3	6.28625	SORD	4.78536
GDF11	7.54526	FKBP4	6.55917	ALPK1	4.78366
GDF3	6.6007	FKBP5	6.14393	ZMYM4	4.77497
GDF7	6.11948	FLAD1	7.02607	PHRF1	4.77326
GGCX	6.82758	FLT3LG	6.46942	NFATC1	4.77213
GID8	14.9734	FMN2	6.39155	FJX1	4.77038
GJC2	15.7229	FMNL3	6.83425	NLGN3	4.765
GLB1L	6.98394	FOXF1	7.63336	GOSR1	4.76299
GLIS1	6.73406	FOXJ3	6.21236	SYPL2	4.75645
GLOD4	6.00402	FOXK1	9.80106	SPTLC3	4.74823
GMPS	8.88578	FOXN4	8.04959	NRGN	4.74056
GNA13	7.72966	FOXS1	10.906	C1orf95	4.73063
GNAI2	7.5857	FRS2	6.68069	MTX2	4.7242
GNAS	7.14245	FST	8.37549	SYT9	4.71729
GNB2L1	6.44361	FSTL3	9.9326	ARNT2	4.70803
GNE	9.06233	FUNDC1	8.39848	PTBP1	4.70413
GNG12-AS1	6.40679	FUOM	6.28826	EDN1	4.69356
GNGT1	7.7464	FUT6	6.42012	SKIV2L2	4.68559
GNL2	13.0249	FYN	6.71939	HNRNPM	4.66382
GNL3	6.15474	FZD2	6.2429	SCN9A	4.65768
GNLY	6.79946	FZD4	7.06372	SFI1	4.65743
GNPDA1	6.4778	FZD5	9.79045	NFKB2	4.6572
GOLGA8T	10.9164	G6PD	6.03368	RASGRF2	4.65257
GPKOW	6.06035	GABARAP	7.2946	THNSL2	4.64518
GPR153	6.42847	GABARAPL1	10.347	CCND1	4.63942
GPR87	11.6021	GABARAPL2	6.01626	RGS12	4.63584
GPRIN1	9.00277	GABRQ	8.99285	PRMT2	4.62336
GRAMD3	6.20594	GADD45B	7.13993	CEP250	4.62033
GRB7	6.40029	GAGE10	7.95023	PEX11B	4.58282
GREB1L	6.45401	GAL	10.0341	HUNK	4.56979
GRHL1	7.60588	GALNT10	9.29261	FBXO25	4.56829
GRIK2	11.4009	GALNT18	7.676	ZNF462	4.56459
GRINA	7.51328	GAP43	8.84488	BZW2	4.56387
GRIP2	9.78686	GART	7.08753	HPDL	4.56051
GRK5	6.83497	GAS1	7.40737	CSK	4.55955
GSDMD	7.25119	GATAD2A	6.67606	TADA2A	4.55779
GSTM2	6.42593	GBP1	12.4591	FGF2	4.557
GSTM4	7.5977	GCNT4	6.092	SLC22A15	4.55556
GSTO1	12.1485	GDF15	6.66209	FBXW11	4.55531
GSTO2	12.3477	GDF7	6.47756	GREM1	4.55517
GTF2IRD1	7.05625	GEMIN5	5.99837	YPEL5	4.55391
GTPBP2	6.3534	GFPT2	16.8378	ODF2	4.55155
GTPBP3	8.47356	GGCT	7.97728	FRRS1	4.54954
GTSF1	7.00628	GGN	6.71421	PGRMC1	4.54287
HAAO	8.32753	GGT1	6.12497	EEF1B2	4.54081
HAUS7	6.44782	GHRLOS	6.13694	BAHD1	4.53675
HBEGF	8.13885	GID8	7.14331	PRKAR1A	4.50962
HBP1	6.17773	GJD4	6.15083	SNPH	4.49988
HDAC1	7.6175	GLI3	10.3794	ENPP1	4.49172
HDAC3	7.37058	GLS	10.1658	DENND3	4.48877
HEATR2	7.34407	GLYAT	6.16678	PIM1	4.48867
HES1	10.2501	GMPS	8.00807	AKAP9	4.48561
HES5	6.08505	GNA15	7.66773	UBE3B	4.48161
HFE2	6.24472	GNAS-AS1	6.75507	PIP4K2C	4.47683
HIF1AN	7.97156	GNB3	9.58849	TCF20	4.47437
HIST1H2AC	8.33872	GNB5	6.58688	ATP1A1	4.47362
HIST1H2BG	7.01674	GNG10	8.22718	TRAF2	4.47137
HIST1H3F	6.70548	GNG12-AS1	6.62383	SERTAD3	4.46814
HIST1H4F	7.69774	GNL3	6.38729	TMEM57	4.46542
HIST2H2AB	6.92521	GOLGA8I	6.13271	PSORS1C1	4.45764
HIST2H2BE	7.16428	GOLM1	6.68312	TRMT61A	4.45396
HIST3H2A	10.8154	GPD2	6.16862	NPEPPS	4.45374
HIVEP1	6.23695	GPHN	6.67166	ZNF354B	4.44639
HK2	6.40258	GPI	6.59162	PPAT	4.44202
HMGA1	8.93009	GPM6B	9.92031	CHCHD5	4.43904
HMGA2	6.96409	GPR1	8.75798	BRK1	4.43393
HMGB2	6.22732	GPR183	9.51929	CCNG1	4.43074
HMGN4	6.61963	GPR87	7.14899	SPATA13	4.42854
HNRNPA2B1	6.13892	GPR88	6.18151	FOXF2	4.41418
HNRNPF	7.65476	GPRIN1	8.66454	2016-09-11	4.40081
HOMEZ	7.72537	GREB1L	6.34439	BRI3BP	4.38711
HOTTIP	9.67722	GRIN2D	6.45834	ANKLE1	4.38417
HOXA-AS3	17.8367	GRIN3B	7.46858	DHX9	4.38342
HOXA1	8.95825	GRK7	6.45641	SS18L1	4.3801
HOXA10	11.9428	GSTA1	6.85181	SMAD6	4.37391
HOXA10-HOXA9	12.0086	GTPBP2	6.21802	ERP29	4.35935
HOXA11	11.2399	GTSF1	7.15226	CCNH	4.35911
HOXA11-AS	15.5254	GUCY1A3	12.9618	PEMT	4.35662
HOXA3	18.6288	GXYLT1	6.26949	PKP4	4.3549
HOXA4	10.9387	HAPLN3	7.5366	IGF1	4.35115
HOXA5	13.9083	HAS3	9.90667	PDCD6	4.34277
HOXA6	8.5022	HAUS5	6.07254	GLTSCR1	4.33368
HOXA7	11.7827	HBEGF	6.57518	GATA6	4.32862
HOXA9	17.3679	HBP1	13.398	TDP2	4.32519
HOXB5	9.51772	HCN1	6.43695	GTF3C5	4.31738
HOXD-AS2	7.10541	HDAC4	7.99973	METTL7A	4.31611
HOXD11	8.44539	HDAC9	7.34092	SSTR1	4.31263
HOXD12	11.7575	HDGF	7.76774	C6orf48	4.30813
HS3ST6	8.15454	HEATR3	6.43199	PDE9A	4.3079
HSPA12B	6.1462	HECW1	6.70485	KIAA1456	4.30503
HSPB1	8.69894	HERC2	8.28604	THOP1	4.30227
HSPB7	7.67483	HES6	8.6409	DDX11	4.29758
HSPBP1	10.209	HGF	7.29134	ARPC5L	4.28767
HSPD1	7.31291	HGSNAT	8.22218	NKIRAS2	4.28542
HSPH1	6.52314	HHIPL1	7.01682	GMPS	4.28144
HTR6	6.21379	HIGD1A	6.29031	CCT2	4.27953
HTRA2	6.85525	HIGD2A	6.90652	RABGAP1	4.27915
IARS2	7.32344	HIGD2B	6.09021	ZNF385D	4.27662
IBA57	6.47541	HIST1H2BC	8.36437	PIGF	4.27382
ICK	11.2826	HIST2H2BE	7.13667	FKBP4	4.27297
ID3	6.06564	HK2	7.69905	SENP6	4.26948
IDS	8.2051	HMCES	6.10709	NUP205	4.26218
IFNL3	6.31371	HMGCR	12.2829	DECR1	4.26205
IFRD1	7.04395	HMGCS1	6.26404	IFI30	4.25941
IFT122	9.42015	HNRNPA2B1	7.04036	CLDN23	4.25595
IFT172	8.57988	HNRNPAB	6.06215	BHMT2	4.24349
IGF1R	6.33098	HNRNPCL1	8.83872	PDE3B	4.24031
IGF2-AS	7.24481	HNRNPD	11.7282	GNAI1	4.23453
IGFBP7-AS1	6.04799	HNRNPF	8.46734	WDR5	4.22637
IGIP	9.83047	HNRNPL	9.3022	MYO19	4.22403
IGSF10	18.6288	HNRNPU	7.02322	DYRK1A	4.2235
IL13RA1	6.26576	HOMER1	7.55469	RSPRY1	4.22186
IL17F	10.9555	HOXA11-AS	6.18642	KLHL20	4.21554
IL17RD	6.24673	HOXA5	8.09276	ARHGAP23	4.21417
IL18R1	6.58981	HOXC13	6.10145	LARS2	4.21046
IL1R1	6.11785	HOXD9	6.55501	LHX9	4.20903
IL25	8.82735	HPDL	7.79213	CUTA	4.20745
IL32	11.2191	HPYR1	6.23482	MDM2	4.20558
IL7R	8.64058	HRASLS2	6.03935	ITCH	4.20117
IMP3	6.95321	HRH1	6.76033	ZNF264	4.19876
IMPACT	6.26371	HRK	6.20317	AOC2	4.1952
INA	6.65176	HS3ST1	6.74441	DOPEY1	4.19197
INHBB	7.02212	HSBP1L1	7.01042	MCMBP	4.18429
INMT	6.16614	HSF4	6.84459	GMCL1	4.17915
INPP4B	7.46734	HSP90AA1	8.16604	GLCCI1	4.1767
INSIG1	9.10846	HSP90AB1	6.60559	PCGF5	4.17582
INSRR	6.30539	HSPA4L	7.28425	FAM46A	4.17258
INTS2	6.39804	HSPA6	7.27086	LMBRD1	4.17109
IPO13	6.48643	HSPA8	6.22554	SUV39H2	4.16323
IQSEC1	6.53201	HSPA9	7.24696	FAM171B	4.15876
IRAK2	7.84003	HSPD1	12.4039	TSPAN9	4.15654
IRF1	6.28793	HSPH1	6.85448	FIP1L1	4.15155
ISG15	8.58487	HTR2A	6.94655	SLC39A14	4.15138
ISG20L2	8.18633	HUNK	6.0004	COG5	4.15097
ITGA7	8.04065	HUS1	6.47355	PPM1B	4.15092
ITGB4	7.12958	HYOU1	8.42754	STK11IP	4.14615
ITGB5	10.0698	ID1	6.32946	CD68	4.14311
ITPRIPL1	9.63283	ID4	6.4626	TMEM147	4.14292
JADE2	7.97619	IDNK	6.9491	YEATS2	4.14026
JAM3	6.00019	IFI27L2	12.0745	SDF2L1	4.13998
JPH4	6.55671	IFITM3	6.12333	ZNF317	4.12991
JUN	6.07767	IFRD1	7.81158	TSHZ1	4.12781
KANK1	7.60165	IFRD2	8.62783	MORF4L1	4.12003
KCND3	6.00937	IFT80	8.03948	MFSD2A	4.11798
KCNT1	8.12431	IGFBP3	13.6113	RAB30	4.11731
KCTD18	8.95128	IGSF10	11.5902	SLC20A1	4.11352
KDELR2	7.14862	IKBIP	8.16066	GANC	4.10895
KDM5D	6.16252	IL13RA2	10.1923	MYO6	4.10379
KDM8	7.354	IL1RN	6.26028	ING1	4.09915
KIAA0232	8.25211	IL23A	6.54841	SPHK1	4.09665
KIAA0754	7.22393	IL27RA	6.41019	ZDHHC2	4.09527
KIAA0922	6.3013	IL31	7.96826	TAB2	4.09346
KIAA1109	6.02873	IL34	6.41629	LOXL3	4.08657
KIF11	6.1408	IL6	6.18485	C1orf228	4.08466
KIF13B	6.47293	IMPA2	7.42168	ATXN10	4.08386
KIF17	7.38764	INPP4B	9.54949	WSB1	4.078
KLC3	6.72731	INSIG1	10.3633	PFKM	4.06429
KLF13	8.70482	IQCB1	7.87553	MYC	4.06148
KLHL21	6.71273	IRAK3	6.99888	PLEKHM2	4.05612
KLHL23	13.7514	ISCU	7.19003	FAM114A1	4.04974
KLHL33	6.67085	ISPD	6.08678	PCNT	4.04914
KLK1	8.75168	ITGB1BP2	6.20508	TGS1	4.04872
KLK14	7.27	ITGB8	7.13333	NXT1	4.04782
KLK3	6.87564	ITPRIP	8.23311	INTU	4.04674
KLK8	8.24124	ITPRIPL1	10.614	MEOX1	4.04223
KLK9	7.09702	IVNS1ABP	6.84001	IFNGR2	4.03193
KLKP1	6.74145	KANK1	9.63919	HPRT1	4.03137
KLRG2	9.4647	KATNB1	6.04611	TSEN54	4.02198
KNDC1	7.0302	KCNA7	7.44677	RCN3	4.0198
KRBA2	6.88845	KCNB1	7.73562	ANO3	4.01842
KRT4	6.83733	KCNJ6	8.18149	DDX21	4.01381
KRT5	6.60326	KCNMA1	6.78065	NR1D2	4.0106
KRT83	6.07105	KCTD12	8.67116	DNAJC13	4.00744
LAMA5	7.93696	KCTD15	6.12673	CCDC50	4.00368
LAMC3	7.50648	KCTD20	7.82826	NRP2	4.00231
LAMP3	6.63337	KDM2A	7.18054	AOX1	3.99926
LAPTM5	8.56769	KHK	8.40478	NT5M	3.99751
LARGE	6.12953	KIAA0040	6.92752	TACC1	3.99497
LARP4	5.99018	KIAA0101	6.39542	CHD9	3.99404
LAT	6.3078	KIAA0247	6.72945	C1QTNF1	3.98921
LATS2	6.21159	KIAA1217	6.39369	FBXL2	3.98729
LBX2	6.48438	KIDINS220	9.74439	TRPC1	3.98691
LBX2-AS1	8.03582	KIF2C	6.97166	KLF13	3.98465
LDLRAP1	6.20409	KIF5C	10.2343	ADRA1B	3.97729
LEF1-AS1	6.6754	KISS1R	9.8115	ANKRD12	3.97661
LEKR1	8.11008	KLC1	9.12833	PTP4A3	3.97504
LENEP	8.64617	KLF4	6.24908	POLA2	3.97218
LFNG	10.6186	KLF6	7.47904	GLT8D2	3.96745
LGALS8	10.7058	KLHL21	6.27519	RUSC2	3.96436
LIFR	7.18727	KLHL24	6.29635	CDKN2AIP	3.96114
LIN28B	8.10401	KMT2E	6.19789	DIRAS3	3.95633
LINC00051	6.49501	KNOP1	6.83168	DMXL1	3.94316
LINC00208	6.54066	KPNB1	6.96595	NRG4	3.94308
LINC00222	6.72458	KRT18P55	7.53988	PCSK5	3.94286
LINC00304	6.64721	KRT7	8.50173	HEBP2	3.9396
LINC00426	7.42841	KRT9	6.0126	NCOA4	3.9379
LINC00460	6.19874	KRTAP10-9	8.59815	CPSF6	3.93331
LINC00514	6.26181	KTN1	7.06629	EXTL1	3.93184
LINC00608	9.92416	L2HGDH	6.55242	PFKFB3	3.92812
LINC00619	6.23495	LAMTOR1	6.53747	PODXL2	3.92687
LINC00696	7.04686	LAP3	6.81577	ZMYND11	3.92392
LINC00927	6.97549	LAPTM4B	8.1029	C1orf112	3.92363
LINC00960	11.849	LARS2	9.88354	LUC7L2	3.92206
LINC01011	9.13952	LEMD2	7.45036	LHPP	3.91904
LINC01012	6.03038	LENG8	7.83608	USP40	3.9175
LINC01101	7.42488	LGALS1	6.60079	WWC3	3.90872
LINC01119	6.37763	LGI2	7.56185	FAM134A	3.90341
LINC01121	6.20227	LHFPL2	11.6672	PLEKHG4B	3.90052
LIX1L	10.2236	LHX9	6.08848	MFN2	3.89942
LMAN2L	8.16011	LILRA2	7.98603	WDR3	3.89682
LMX1A	8.00005	LIME1	7.34387	APEX2	3.89609
LOC100127888	7.0193	LINC-PINT	6.44987	TNFSF15	3.89504
LOC100129034	7.15458	LINC00163	7.32141	POLI	3.89324
LOC100132111	6.46043	LINC00520	6.76534	MARCKS	3.89107
LOC100132354	11.9094	LINC00602	7.44325	PGM1	3.89076
LOC100505633	9.876	LINC00638	7.98183	TELO2	3.88589
LOC100506497	8.91521	LINC00669	6.86694	RANBP1	3.88375
LOC100506688	16.5669	LINC00882	7.15874	C12orf75	3.88233
LOC100506801	6.39591	LINC00938	10.8083	JMY	3.882
LOC100507373	13.0801	LINC00968	6.05381	MOB1B	3.87974
LOC100507391	7.93277	LINC01125	6.02522	IL1RAPL1	3.87946
LOC100507424	7.43117	LINGO3	10.5442	PFDN5	3.87901
LOC100507472	6.6941	LMF2	9.95582	NBPF15	3.87887
LOC115110	6.2939	LMO7	9.72556	CHRNE	3.87258
LOC153684	6.32707	LMOD1	7.35387	TDRD10	3.86993
LOC154449	9.03885	LOC100129083	6.33541	PARVA	3.86737
LOC253044	8.38244	LOC100130417	6.75297	ARL10	3.8643
LOC285593	8.8713	LOC100132111	6.77329	RAB22A	3.85302
LOC339524	6.15313	LOC100133315	7.62607	ASPHD2	3.85145
LOC340357	6.36141	LOC100134317	6.88832	SPDYA	3.84785
LOC388942	6.71769	LOC100506178	7.125	PGPEP1	3.84722
LOC392364	7.83118	LOC100506801	7.18632	SAFB	3.8427
LOC440461	6.68015	LOC148696	7.21236	SGIP1	3.84224
LOC554206	10.0331	LOC153684	6.72432	PRKCI	3.8421
LOC642426	10.8921	LOC283140	11.0064	PSD4	3.83338
LOC646278	6.55218	LOC283922	8.08718	C19orf44	3.83077
LOC646719	6.21587	LOC284581	6.79271	ALMS1	3.82683
LOC646938	6.61275	LOC284648	6.36459	ABCC9	3.81932
LOC728463	6.93353	LOC339535	9.51027	PANX2	3.81699
LOC90246	8.29689	LOC375196	6.43407	ROBO2	3.81042
LOXHD1	7.48546	LOC401557	6.29823	TCP11L2	3.80508
LOXL1-AS1	6.52123	LOC440704	6.446	PLEKHH2	3.79999
LPHN1	6.02686	LOC440896	10.1781	FOXJ2	3.79656
LPIN1	6.93577	LOC644961	11.29	HMHA1	3.79565
LRP8	10.4742	LOC646278	8.29662	PPARG	3.78916
LRRC45	6.43632	LOC646938	6.82914	KTN1	3.7884
LRRC66	9.07765	LOC731779	6.6692	APOL1	3.77808
LRRC69	7.98539	LOC80154	6.60786	RNF115	3.77732
LSG1	7.58257	LONRF2	6.69075	CHIC1	3.77705
LUZP1	10.0587	LOXL1-AS1	13.26	RREB1	3.77601
LXN	6.14786	LOXL4	12.3647	KIAA1033	3.77424
LYL1	7.80081	LPCAT2	6.10506	SLC9A3R1	3.77027
LYPD2	6.2255	LPXN	6.31145	UBE2E1	3.76865
LYSMD4	7.01166	LRCH4	17.787	CYLD	3.76469
LZTS3	7.76304	LRIG1	10.2884	TPST1	3.76198
M6PR	6.48223	LRP11	7.81577	ACVRL1	3.7599
MAB21L2	7.19368	LRPPRC	6.25088	UHRF1	3.7596
MACROD2	8.18089	LRRC17	6.30541	ACAD9	3.75742
MAGEA6	8.81972	LRRC20	7.61227	ATL3	3.75632
MAGEB1	7.13321	LRRC23	6.72184	DAAM2	3.75259
MAGEB4	7.54211	LRRC7	6.16245	CLIP4	3.75143
MAP1LC3B	6.17962	LRRC8A	6.0181	TOX4	3.74708
MAPKAPK2	6.54977	LRRC8B	6.54159	FAM118B	3.7454
MAPT-AS1	6.47089	LRRC8C	7.91851	SPIRE2	3.73793
2016-03-06	9.30838	LSG1	6.27108	UTP15	3.73298
MARVELD3	7.03627	LTBP1	6.25649	ZYG11B	3.73095
MAT2A	6.84008	LUZP1	8.81743	U2AF2	3.73082
MATN2	7.04136	LXN	11.3082	GPR39	3.71715
MCIDAS	6.62208	MACROD1	6.17435	CAST	3.71068
MDM4	6.95079	MACROD2	6.7004	ZDHHC17	3.71065
MECOM	7.92275	MAGI3	6.91142	PTDSS1	3.70996
MECR	7.95459	MAMDC2	8.31759	RELB	3.70738
MED14	12.6118	MAN1C1	6.09562	SNRPD3	3.70654
MEGF6	7.34116	MAP3K14	9.26403	FOXK1	3.70334
MEPE	6.5545	MAP3K6	6.81318	SPEG	3.70223
METTL21A	6.48018	MAP4K4	6.19452	RUFY3	3.69484
MFAP5	6.09413	MAP6D1	7.6953	CTIF	3.69106
MGAT1	7.64688	MARCKSL1	13.3314	SPINT1	3.69093
MGAT5	6.60568	MAT2A	10.4528	TLE4	3.68728
MIB2	7.10271	MATN2	12.7983	SLC6A8	3.6849
MIEF2	10.9723	MAX	10.3956	URB2	3.68482
MIF4GD	6.32906	MAZ	9.21278	TPM4	3.67469
MIR1-1	7.30354	MBTD1	6.59379	LYPD6	3.67126
MIR101-1	6.18743	MC3R	7.78398	KCTD16	3.66938
MIR1182	7.11747	MCAM	6.04822	ORAI3	3.66311
MIR1185-1	11.2623	MCM2	10.7118	WDR44	3.66027
MIR1185-2	11.3754	MCM3	7.91423	ESYT1	3.65192
MIR1193	8.16539	MCM4	8.07196	IGBP1	3.64965
MIR1197	6.50128	MCMBP	6.13085	SFXN3	3.64829
MIR1229	7.62576	MDN1	7.56595	VCAN	3.64733
MIR1231	10.7408	MECR	7.1129	COPS4	3.64617
MIR146A	6.53654	MED7	6.82354	GNB3	3.64527
MIR15B	6.37371	MEF2A	6.09935	TEX15	3.64291
MIR16-2	6.2392	MEI1	8.91035	HK1	3.6366
MIR185	7.19691	MEIG1	8.38779	NOTCH2NL	3.63348
MIR196B	15.1377	MEOX1	9.13716	PPP2R5C	3.63189
MIR200A	6.72002	METAP2	6.90096	CDC7	3.63147
MIR200B	7.06805	METTL21A	9.06288	ZBTB7B	3.63142
MIR2278	7.40881	MFI2-AS1	7.27761	LRTM2	3.6298
MIR26B	6.51404	MIF	8.23864	RAB3IP	3.62724
MIR296	7.23629	MIPEP	6.0573	KIAA0922	3.6242
MIR298	7.20601	MIR1279	8.058	PPP1R14C	3.62273
MIR300	11.0105	MIR143	6.42817	RAB18	3.62213
MIR3138	6.8931	MIR155HG	6.37673	HCCS	3.62059
MIR3141	6.04623	MIR3123	7.39707	GRAMD3	3.61686
MIR3142	6.62422	MIR3158-1	6.65983	ID1	3.61083
MIR3158-1	6.17238	MIR320D2	7.56943	TRUB1	3.60171
MIR3176	6.17579	MIR326	7.30487	TTL	3.59978
MIR3179-1	6.95864	MIR346	6.24705	BAG4	3.59902
MIR3180-4	6.80676	MIR4258	6.43004	C9orf142	3.59696
MIR323A	7.86613	MIR4270	8.41573	QPRT	3.59572
MIR3609	9.7644	MIR663A	6.27688	FGF9	3.5931
MIR3612	6.342	MIRLET7G	6.9303	MALT1	3.58867
MIR3671	6.35936	MKX	10.3176	NSUN4	3.58379
MIR3677	8.50907	MLF1	7.93202	WDR20	3.58241
MIR3679	7.75998	MMP25	6.05212	FBLIM1	3.57826
MIR376A1	11.0463	MNS1	7.75611	MYOM2	3.57511
MIR376A2	11.4258	MPPED1	6.46491	NUP62	3.57033
MIR376B	11.1298	MR1	11.7557	DNAJB4	3.56978
MIR376C	11.5684	MRAS	6.53533	MDFIC	3.56863
MIR380	6.46459	MRC1	5.98938	HNRNPD	3.56651
MIR381	9.9112	MRPS12	7.824	ALDH2	3.56595
MIR382	9.33608	MRPS2	9.16282	NR4A1	3.56373
MIR3907	11.6903	MRTO4	6.21992	TRHDE	3.56278
MIR3917	9.26464	MRVI1	11.1307	LARP1B	3.56056
MIR3936	7.65117	MS4A14	8.35842	EMP3	3.55902
MIR3944	8.53708	MSC	7.6006	XRCC4	3.55674
MIR4258	10.4901	MSC-AS1	6.6404	MICA	3.55651
MIR4262	7.84845	MSH2	9.11994	AFTPH	3.55612
MIR4285	15.3097	MSH6	7.38057	TMEM181	3.55601
MIR429	6.58593	MSI2	6.09752	B3GALT6	3.55362
MIR4313	6.0814	MSL2	7.71478	STRADB	3.55349
MIR4427	7.45996	MT1A	7.31444	NCOA7	3.54997
MIR4509-2	7.1116	MTFR1L	6.74206	VCP	3.54675
MIR4632	7.69021	MTHFD1	8.19159	FCF1	3.54423
MIR4633	6.57018	MTMR3	6.35075	CROCC	3.54028
MIR4636	6.34387	MTRNR2L8	6.92266	ZNF749	3.53931
MIR4638	9.23091	MTX1	9.01717	REL	3.53391
MIR4639	9.10079	MVD	6.27867	PQLC2	3.53351
MIR4648	7.04961	MXD3	8.98546	SKIL	3.53287
MIR4717	7.69364	MXRA8	7.23453	MIF	3.53127
MIR4788	6.32484	MYB	11.3343	PDP1	3.52852
MIR4793	10.2797	MYBBP1A	6.8059	PRPF40B	3.52631
MIR487A	9.81937	MYC	6.47544	FGFR3	3.52372
MIR487B	10.046	MYCBPAP	6.24078	ATP8B4	3.52143
MIR494	8.65208	MYH1	7.12788	FKRP	3.51815
MIR495	9.22267	MYH10	7.21515	ATP6V0A1	3.51432
MIR539	10.1115	MYL12A	13.1232	P4HA1	3.51317
MIR543	8.61509	MYL12B	11.9718	CHAF1B	3.50765
MIR559	8.30641	MYLK	8.30711	ARNTL2	3.50656
MIR567	7.54937	MYOCD	7.09287	FBLN7	3.50189
MIR578	8.98742	N4BP2	6.49218	PSG9	3.50126
MIR654	11.9765	NAGA	6.76812	RAP1A	3.50035
MIR655	9.69818	NAGS	7.58033	LRP5L	3.49288
MIR663B	13.3347	NAMPT	14.8257	PHF20L1	3.48995
MIR758	7.70146	NAP1L1	8.76444	CLDN12	3.48487
MIR889	9.64368	NASP	13.0069	CHPT1	3.48077
MIR936	6.85985	NBEA	12.7	SNRNP70	3.47961
MIR939	7.53488	NBR1	12.8496	FAM32A	3.47942
MIR940	7.80949	NCAPD2	6.30153	COMMD10	3.47633
MKNK1	6.34	NCKIPSD	6.07795	MORF4L2	3.47509
MKNK1-AS1	11.1099	NCL	8.88786	TUBA1C	3.47125
MKX	8.03064	NCR3LG1	7.99111	SLC7A2	3.46943
MLH3	6.14961	NEK1	9.50109	TBCD	3.46242
MLX	7.86132	NEK11	8.43227	RPF2	3.45973
MMEL1	6.37169	NETO2	8.05346	DAPK1	3.45275
MNX1-AS1	7.48205	NEXN	10.6939	RNF34	3.4513
MOB1A	7.77492	NFAM1	6.49408	ZNF189	3.45062
MOSPD1	9.13229	NFAT5	6.80067	POFUT1	3.44944
MOV10	6.03365	NFE2L3	8.34243	ZNF341	3.44396
MR1	6.46647	NFIL3	8.42225	KLHDC10	3.44314
MRPL24	6.8249	NFKB2	15.9667	CEBPB	3.44254
MRPS14	7.63551	NHP2	10.2222	FGFR1OP	3.4388
MSC	9.98278	NINJ1	6.11505	KIAA1586	3.43878
MSH6	7.57902	NIP7	14.1341	ZNF827	3.43796
MST4	7.25733	NIPAL3	16.5208	METTL2B	3.43775
MSX1	6.25624	NLRP1	6.7854	CSPP1	3.43757
MSX2	9.37255	NME2	8.82381	NBPF3	3.43656
MTFR1L	7.10844	NOD1	6.39763	RNF139	3.43445
MTG1	8.38813	NOLC1	11.2471	SP100	3.43249
MTHFD1L	6.61765	NOP56	10.8843	DPM1	3.43124
MTHFD2	5.99852	NOTUM	6.32532	CYP39A1	3.43092
MTO1	12.9662	NPAS2	6.51083	SEMA6D	3.42971
MUC1	7.96767	NPAT	10.2606	AR	3.42559
MUC12	6.11086	NPC1	10.7895	FAM149B1	3.41868
MVB12B	9.65385	NR1D2	6.87214	RASAL2	3.41236
MXD4	6.99181	NR1H2	7.37139	KIAA1522	3.41223
MYL12A	6.11253	NR2F1	7.05771	FAM214B	3.40774
MYL3	9.3639	NR2F1-AS1	9.96747	LRRC8E	3.40577
MYL6	8.83467	NR4A2	6.31953	RBM45	3.4052
MYNN	7.71334	NR6A1	6.7166	PRR3	3.40428
NACC1	6.65419	NRCAM	6.32172	PRPF18	3.39912
NAPSA	8.84117	NRG1	8.26488	ANKRD13B	3.39809
NBEA	6.44093	NT5E	6.96302	VASH2	3.39734
NBEAL2	6.37589	NT5M	6.63119	COPS3	3.3951
NBPF10	6.29196	NUDT2	7.43245	KRIT1	3.39288
NCAPH	6.66586	NUP188	10.7697	BZW1	3.38975
NCL	6.41296	NUP210	6.0287	CYP27B1	3.38595
NDUFB10	6.90647	NUS1	9.73462	PRPSAP1	3.3845
NDUFS6	6.5098	OAS3	7.25975	METAP1	3.38167
NEK1	6.78483	OR1D2	7.09579	MCPH1	3.38131
NEU1	7.89686	OR1E2	7.22109	RAB21	3.38071
NEU4	10.2372	OR2C1	7.19654	ATG10	3.37945
NFASC	8.52652	OR5AP2	6.50026	LRP3	3.37886
NHSL1	6.40897	OR5K2	6.19265	IGFBP6	3.3783
NIP7	11.5428	OR5M8	7.05407	RPL37A	3.37774
NIPAL3	6.93046	OR7E14P	8.20657	TMCO3	3.37726
NKD1	8.52091	ORAI2	9.34813	ATAD3A	3.37141
NKD2	16.25	ORC1	8.54413	PKIB	3.37111
NKIRAS2	7.00306	ORM2	5.99293	CMBL	3.37106
NKX6-2	7.96319	OST4	7.89263	HRH1	3.36652
NME2	7.78815	OTUD4	8.6106	APOBEC3G	3.36487
NMT2	6.43012	PAEP	6.07624	IRAK2	3.36425
NOC2L	8.44045	PAF1	7.65995	PLP2	3.36399
NOS3	8.21511	PAFAH1B1	7.36087	CHMP2B	3.36294
NOSIP	12.7458	PAICS	8.77227	ZNF584	3.355
NPHP1	7.23908	PANX1	7.86171	FGFRL1	3.35487
NPPA	6.6963	PAPL	6.6428	PMEL	3.3539
NPTXR	6.25814	PAQR3	7.5217	INTS9	3.35379
NQO2	6.91733	PAQR4	7.69107	IFT52	3.35333
NR2F1	7.06165	PAQR8	8.69627	CCDC18	3.34892
NR2F1-AS1	6.94546	PARD6A	8.14561	ANKZF1	3.34859
NR3C2	9.16496	PARG	6.28278	C1orf56	3.34486
NR4A1	6.20806	PARP1	6.57749	RALA	3.34344
NR4A2	8.41596	PARP8	6.65753	CCDC80	3.3433
NRARP	12.8029	PATL2	6.38084	LRRC27	3.34004
NRP2	6.31929	PAXBP1	6.91401	ZNF84	3.33691
NT5C3B	6.14258	PCDH10	8.97046	C5orf56	3.33518
NTSR2	6.31204	PCDHGB2	6.56573	CRELD2	3.33037
NUBP2	6.8648	PCID2	9.3829	PAQR8	3.32755
NUDC	6.78743	PCNXL4	9.68212	ZFAND6	3.32648
NUDT16	6.85762	PCOLCE	6.43929	LEPR	3.32555
NXNL1	11.4998	PCSK5	10.6609	POP7	3.31797
OBSL1	6.82005	PCSK9	6.573	NDUFC1	3.31584
OGFR	8.43519	PDCD11	7.51087	ZC3H11A	3.31416
OLAH	7.41511	PDE1C	9.43763	CRX	3.31387
OOEP	6.00775	PDE3B	9.49244	CAPS2	3.31056
OPN1LW	9.44737	PDE5A	9.00095	MIB2	3.3077
OR4D11	8.06478	PDPR	6.35473	PRKAB2	3.30741
OR51B5	6.99437	PDS5B	6.95744	ZNF697	3.3055
OR51I1	10.8321	PEA15	9.56905	SEC22A	3.3053
OR8I2	6.56141	PEAR1	10.4375	IL27RA	3.30299
OR8J3	8.76404	PEMT	7.54713	MAN2A1	3.30259
OSCP1	10.4271	PEX10	7.26229	TCF4	3.30013
PABPN1	8.1704	PEX19	7.90211	FZD7	3.29999
PADI2	6.6612	PFKFB3	8.55685	MCTP2	3.29933
PAK4	10.1521	PFKP	9.17246	SLC10A6	3.29899
PALLD	9.19783	PGAM1	7.60486	SLC35A3	3.28893
PANK4	6.34951	PGAM5	6.10321	GADD45B	3.28739
PAOX	9.21304	PGP	13.5425	TYMS	3.28693
PARVA	6.07238	PHACTR2	7.33106	CC2D1A	3.28543
PBRM1	8.5563	PHF21A	8.947	PANX1	3.28407
PCA3	7.15112	PHF5A	7.94598	HIST1H2BN	3.28081
PCDH7	6.76961	PHGDH	6.38949	DNAJB11	3.27895
PCDH8	7.68663	PHLDB1	10.596	CLCN5	3.27888
PCDHGA12	6.41102	PHLDB2	6.22963	CAPN2	3.27678
PCDHGA5	6.13314	PIK3R4	10.7484	MRPL24	3.27517
PCDHGA8	8.57411	PIM1	8.81128	ITPR3	3.27329
PCDHGA9	8.97982	PIM3	8.13044	ACTR10	3.27212
PCDHGB4	8.22044	PINK1	7.00765	ATP6V1F	3.27109
PCDHGB5	6.63551	PINX1	6.3851	SCN11A	3.26955
PCDHGB8P	6.68219	PIP5K1C	6.98538	BBS9	3.26894
PCDHGC5	7.98928	PITRM1	7.77192	NDUFB5	3.26338
PCGF3	10.4597	PLA2G4A	6.32366	HSBP1L1	3.2616
PCK2	6.91188	PLCE1	7.37791	TTC39C	3.25823
PDF	6.68715	PLP2	6.75039	ZNF391	3.24845
PDGFA	11.4753	PLXNA2	6.31319	PPP2R5B	3.24832
PDGFC	6.3035	PMAIP1	6.86918	HERC3	3.24762
PDGFRB	8.77878	PNP	7.37461	FAM19A5	3.24755
PDIA2	6.05861	POFUT1	9.60925	MTR	3.2475
PDXP	9.0853	POLA1	6.03038	ZNF182	3.24741
PEX16	7.44137	POLE2	6.89072	MFSD1	3.2471
PFDN2	7.62885	POLM	9.38989	FGFR1OP2	3.24034
PHACTR2	6.79492	POLR1E	11.0917	CCNK	3.23648
PHF21A	7.45246	POLR3G	8.90232	GIGYF1	3.23643
PHF3	7.02497	POLR3GL	8.61691	GTF2IRD2B	3.23378
PHKA2-AS1	6.75665	POLRMT	9.27409	CLN5	3.2324
PHKG1	7.4213	POMK	6.26607	TMEM133	3.23239
PHLDA3	6.68939	POSTN	6.94411	CASP2	3.23045
PHLDB2	6.19687	POU4F3	6.17057	ASNSD1	3.2293
PHLPP2	7.08852	PPAT	6.98211	TMEM42	3.22593
PIGC	6.51157	PPCS	8.06307	INO80B	3.22488
PIK3C2B	8.59555	PPIF	19.9417	SLC38A9	3.22273
PINK1	7.50928	PPM1H	9.61945	TPD52L2	3.21514
PIP5K1P1	9.18848	PPP1R13L	7.35081	TGFB3	3.21484
PKMYT1	7.32695	PPP1R27	6.0445	RAP2B	3.212
PKN3	7.5711	PPP2R4	12.2357	NPM1	3.21045
PLCH2	7.36719	PRIM1	6.18318	BMS1	3.20872
PLXNA1	8.34488	PRKAR2B	7.38331	LAMC1	3.20102
PNKD	7.4923	PRKD2	8.75201	AGK	3.19983
PNMA3	9.34552	PRKG1	6.50468	UBTD1	3.19932
PNP	7.14583	PRMT7	10.0198	RCN1	3.19769
PODNL1	7.34699	PROSER2-AS1	7.23761	EXTL2	3.19675
POLD1	9.47525	PRPF40B	7.82081	STAC3	3.1952
POLM	6.16827	PRPF6	6.40594	TRAF4	3.19029
POLR1A	9.31778	PRPS2	9.47439	DYNC1I2	3.18681
POLR1C	8.06991	PSCA	6.42449	PRKACB	3.18665
POLR3GL	6.84751	PSG4	13.4612	ZRSR2	3.186
POPDC2	6.24273	PSG5	6.48393	NDUFS7	3.18319
PP7080	7.51725	PSIP1	7.32794	MARK1	3.18287
PPAT	8.08032	PSMG3-AS1	8.58074	MAF1	3.18059
PPM1D	6.61059	PSPC1	7.31794	CHD7	3.17781
PPM1J	7.82691	PTBP1	9.03229	BCAS4	3.17497
PPP1R9B	6.03191	PTBP3	7.28828	TTC3	3.17204
PPP2R2C	8.26955	PTGES	10.1346	PFKL	3.17147
PPP2R5D	6.04988	PTGIS	7.52496	MGEA5	3.16919
PPRC1	6.00212	PTHLH	6.22764	PPP1R12A	3.16807
PQBP1	6.27824	PTPN14	8.73156	BACE2	3.16722
PRAP1	8.09961	PTPRU	6.89355	KCNK13	3.16331
PRCC	7.83566	PUSL1	6.84948	WEE1	3.16284
PRELP	6.7438	PVR	6.52195	NCF2	3.16263
PRKACA	14.006	PYCRL	7.29803	STX12	3.15939
PRKCE	12.1941	PYGO2	6.27308	CLIC4	3.15749
PRKCZ	8.25796	PYROXD2	6.31535	TBC1D14	3.15487
PRLH	6.13499	RAB24	8.38172	MAP7D1	3.151
PRM3	7.13909	RAB40C	6.12024	NIP7	3.15083
PROC	8.84846	RAB4B	6.84207	TOR1B	3.15
PRODH	7.82253	RAB8B	6.3486	RRS1	3.14562
PRR22	7.49905	RAC3	9.89489	NSF	3.14098
PRR7	6.3794	RAD51D	7.84504	STK16	3.14013
PRSS41	8.14393	RAMP1	8.07693	RQCD1	3.13945
PRSS42	8.53138	RAMP2-AS1	8.08166	C9orf170	3.13444
PSME1	6.27004	RANBP1	6.76301	SNAI1	3.13289
PSMG3-AS1	10.3519	RAPGEF3	7.94218	NARF	3.13263
PSTPIP1	6.0164	RASD1	12.1515	WASF3	3.13137
PTCRA	7.60939	RASGEF1C	8.20067	WBSCR22	3.12951
PTGIS	10.3965	RASGRP2	6.29233	SPAG16	3.12907
PTPRVP	6.57266	RASSF7	8.5309	RAB23	3.12862
PTRH1	6.33807	RBBP8	11.2211	ADAMTS12	3.12843
PTX4	7.88328	RBM14	7.04261	ATP5D	3.12445
PUSL1	7.03309	RBM47	6.57986	INPP5A	3.12375
PVRL3	7.61333	RCC2	9.82245	INSM2	3.12298
PYGO2	9.01068	RCN3	7.65666	SHC1	3.12167
PYY	6.57929	RECQL4	6.16489	SSFA2	3.12132
QDPR	6.42123	REL	6.22374	RALGPS2	3.11944
QRICH1	6.21973	RELB	9.41997	B3GNT2	3.11786
RAB11FIP3	7.00874	RER1	6.07962	RCL1	3.11762
RAB24	8.09444	RETSAT	6.03737	TMEM105	3.1163
RAB42	6.286	REXO2	10.1528	CCDC68	3.11471
RAC2	6.29576	RFX4	6.34231	FSCN1	3.11433
RAC3	6.5076	RGS12	6.14039	RABL2A	3.11158
RAET1G	8.247	RGS16	9.25505	NIPSNAP3B	3.10757
RASA4CP	6.50324	RHD	6.36839	CEP85	3.10392
RASL11B	8.35584	RHOBTB3	12.9012	DHTKD1	3.10062
RBM27	7.27358	RIC8A	6.70974	GRIK2	3.09318
RBM28	12.2322	RIC8B	7.62245	NDFIP1	3.09234
RBP3	8.87863	RIF1	6.23897	SPIN1	3.09134
RBPMS2	7.09395	RMDN3	6.64747	N4BP2	3.09079
RD3	6.1588	RNASE13	6.58244	TAF9B	3.08568
RELT	6.46256	RND3	11.1539	APLF	3.08411
RFC4	9.52736	RNF157	9.69131	FAM111B	3.08374
RGMB-AS1	7.39092	RNF168	8.86753	ZNF441	3.08081
RGS12	12.0378	RNF19B	11.3593	ADD1	3.0805
RGS16	9.97017	RNF2	6.69805	ITGA3	3.07928
RHOC	9.29059	RNF213	8.19691	SLC10A5	3.07821
RIPK1	6.75967	RNU6-8	6.66695	CHMP6	3.0684
RMND5B	7.87074	ROBO2	7.59207	TNFRSF12A	3.06758
RNF130	8.96591	RPL37A	9.71491	WRN	3.06662
RNF14	6.06926	RPP25	7.02063	RNF149	3.06342
RNF181	9.80741	RPRD2	6.14211	SMOC1	3.0629
RNF187	6.86761	RPS3A	9.24654	LARP4B	3.06244
RNF19B	6.12268	RRP1	6.40412	ACADSB	3.05859
RNF41	7.38027	RRP1B	9.28228	NCBP1	3.05858
RP9P	7.07626	RTN4RL1	6.48608	LDOC1	3.05737
RPL22	8.48977	RUSC1	6.59625	EIF2AK4	3.05631
RPL32	8.31748	SALL4	7.14604	INVS	3.05264
RPL5	6.64485	SAMD12	9.66143	C18orf21	3.05232
RPP25	6.626	SAMD9	17.309	CACYBP	3.05154
RPS14	8.0502	SAMD9L	6.37028	NCK2	3.05082
RPS21	9.5601	SBDS	7.58458	EFR3A	3.05055
RPS2P32	6.43197	SBF2-AS1	9.05531	APPL1	3.0451
RRAGC	9.17255	SCARA3	10.5608	CCL2	3.04424
RRAGD	10.4109	SCD	10.4676	FBXO28	3.04262
RRNAD1	7.29466	SCLY	8.26971	MOSPD3	3.04033
RSPH9	7.29751	SCRIB	7.77562	P2RY1	3.04004
RSPO2	10.7617	SECTM1	10.6771	ALKBH7	3.03838
RSPO3	6.57476	SEMA3C	6.05565	TXNIP	3.03794
RUFY4	7.37407	SEMA3G	7.71913	MME	3.03492
RWDD3	7.68305	SEPHS1	9.76807	RNASEL	3.0346
S100A2	10.1644	SERPINB4	7.64573	OSR2	3.03217
S100A3	7.55676	SF3A3	10.0707	ELFN1	3.03128
SACM1L	6.06211	SGCD	6.7981	CNP	3.02996
SAMD11	6.16425	SGK1	7.27425	FMOD	3.0285
SAP30L-AS1	6.89815	SGPL1	12.5071	ZFAND3	3.02085
SBF2	6.01838	SH3D21	6.23299	RAP1B	3.02044
SCAF8	8.99542	SH3PXD2B	10.4956	UBR2	3.01831
SCARA3	8.11484	SHISA8	6.50235	TAOK1	3.01637
SCARNA18	6.65913	SHMT1	6.63507	SYNM	3.01614
SCD	8.30229	SIGLEC7	6.04101	RSL1D1	3.01526
SCP2	14.4363	SIGMAR1	7.42892	RAB7A	3.00751
SDCCAG8	9.17967	SIK1	8.85247	IPO7	3.00495
SDF4	7.09141	SIM1	10.5789	KIAA1671	3.00251
SDHC	13.6652	SKAP1	6.2015	CHMP5	3.00196
SEC31B	7.73389	SLBP	9.46451	RAB40C	3.0009
SELRC1	7.0278	SLC12A2	9.41036	TBL3	3.00082
SELV	6.59602	SLC12A7	6.91682	LAPTM4B	2.99728
SEMA3B	6.4582	SLC12A9	6.00205	PNP	2.99551
SEMA3G	6.77725	SLC14A1	7.63027	ANP32B	2.99539
SERAC1	8.40506	SLC16A1	9.36562	MTHFD2L	2.99349
SERINC2	6.64005	SLC16A14	6.53298	MDGA2	2.99334
SERPINB1	6.36955	SLC16A6	7.41449	LASP1	2.99117
SERPINB6	8.45714	SLC1A4	8.71065	GPSM2	2.99067
SERPINE1	7.76688	SLC20A1	9.53974	C8orf44	2.99022
SFT2D3	6.2719	SLC25A10	7.47147	KCNT2	2.98835
SFTA2	6.42346	SLC25A42	10.4083	IKBKB	2.98822
SFTPB	6.29741	SLC27A1	9.42897	RGCC	2.9877
SFXN4	7.27655	SLC29A1	8.55012	YY1	2.98537
SFXN5	11.3529	SLC2A1-AS1	7.74872	LIG4	2.98524
SGCA	7.16691	SLC2A12	7.40048	CAB39	2.98037
SGCB	9.27409	SLC2A6	7.67221	GLIPR2	2.9797
SH2B2	6.27376	SLC35C2	6.26762	SORT1	2.97948
SH2D5	6.25434	SLC35F5	10.2059	CISD2	2.97888
SH3PXD2B	6.1951	SLC35F6	6.38292	ARHGAP33	2.97636
SH3RF3	6.90354	SLC36A2	6.33329	ZC3H14	2.97286
SH3RF3-AS1	9.61275	SLC38A11	10.8665	SRSF6	2.96821
SHC1	7.26439	SLC38A5	7.11898	B4GALNT4	2.96712
SHCBP1L	7.48899	SLC39A14	9.0708	PLCB4	2.96527
SHOX2	7.3201	SLC39A8	8.12549	DIEXF	2.96435
SIGLEC1	6.04259	SLC41A1	8.69035	PRMT1	2.96375
SIM1	11.0889	SLC43A1	8.86038	LSM14B	2.96361
SLBP	11.1745	SLC43A2	14.4375	TCF12	2.96295
SLC11A1	7.63187	SLC45A4	6.72653	ZDHHC14	2.96257
SLC1A4	8.14898	SLC5A3	6.51292	LNX1	2.96224
SLC1A5	8.67225	SLC5A6	9.52884	FAM124B	2.9614
SLC20A1	7.24198	SLC6A10P	6.3665	KIAA0232	2.96019
SLC22A17	9.05398	SLC6A9	8.52527	KAT6B	2.95762
SLC25A19	10.0986	SLFN11	11.4103	MGAT2	2.95732
SLC25A20	8.20036	SLFN13	12.0396	CPXCR1	2.95613
SLC2A1-AS1	7.52434	SLIT1	11.5053	AKAP1	2.95464
SLC30A3	6.15165	SLX1A	10.107	IGF2BP1	2.95352
SLC35A4	6.56551	SLX1A-SULT1A3	9.32036	PRR25	2.95342
SLC35C1	9.40237	SLX1B	10.107	ASPHD1	2.95341
SLC35F6	6.71051	SLX1B-SULT1A4	9.32036	EIF4A2	2.95085
SLC35G1	6.45011	SMAD6	9.14489	H2AFJ	2.95068
SLC39A4	6.64229	SMARCAL1	6.93564	ACSS3	2.95009
SLC45A1	12.9173	SMC1A	6.61712	OR1Q1	2.9494
SLC4A9	7.19055	SMOC1	8.29156	POLR2M	2.94636
SLC5A6	6.33239	SMPD1	8.97787	NUDT3	2.94413
SLC6A9	7.91789	SNAP25	6.69556	TRPM4	2.94062
SLC7A5	6.32114	SNAPC5	12.3256	ATRIP	2.93895
SLFNL1	6.91993	SNHG1	8.89453	PIBF1	2.93782
SMARCC1	8.05487	SNHG18	7.80706	ARG2	2.93632
SMC1A	9.15625	SNHG3	6.47988	PTAFR	2.93528
SMC6	6.06407	SNORA71B	8.10741	CAD	2.93517
SMG1P1	9.72916	SNORD115-10	7.92638	PPP3CC	2.9346
SNAP47	7.31647	SNORD115-15	7.00496	MYT1	2.93348
SNHG12	9.38189	SNORD115-20	6.99634	R3HCC1	2.93164
SNORA15	6.0221	SNORD115-21	7.00496	PDXK	2.93129
SNORA16A	7.81841	SNORD115-32	6.10911	FUT8	2.93075
SNORA19	11.0647	SNORD115-39	6.51993	SPECC1	2.93068
SNORA44	8.13417	SNORD115-42	6.12169	SMAD3	2.93047
SNORA47	8.79219	SNORD116-25	6.29992	CYR61	2.92906
SNORA61	6.70341	SNORD38A	10.5306	RMI1	2.92876
SNORA75	6.59174	SNORD61	6.11303	MON2	2.92689
SNORA7A	8.36691	SNRNP48	6.61008	CXADR	2.92268
SNORD20	6.09028	SNRPA1	6.71201	PIN4	2.92252
SNORD66	8.55024	SNX33	8.47316	C16orf72	2.92228
SNORD82	6.84475	SON	7.97247	APOBEC3B	2.92119
SNORD94	8.07463	SORCS2	6.19055	RAN	2.92077
SNORD95	6.10143	SOX8	7.11603	HIST1H1A	2.91951
SNORD96A	6.74913	SP4	6.31739	MARS2	2.91543
SNORD99	7.45603	SPAG5-AS1	6.05904	CPEB4	2.91385
SNRNP200	6.67308	SPATA13	7.06934	SERF2	2.91341
SNX18	6.01452	SPATA20	6.08138	HPSE	2.91291
SNX29P2	6.34753	SPHK1	9.04838	BMPR2	2.91235
SOCS1	10.523	SPINT2	6.80831	NSDHL	2.91234
SOCS5	7.26706	SPIRE2	6.15869	C1orf122	2.91163
SORBS1	9.42906	SPNS1	7.20629	ACAT1	2.91123
SOX30	6.66336	SPPL2C	7.8884	ESRP1	2.91015
SOX4	7.08488	SPSB2	7.46491	MIPOL1	2.90949
SPATA18	10.3213	SPTBN2	15.3044	FGGY	2.90935
SPATA31E1	8.28561	SQLE	6.34665	HAS2	2.90877
SPDYE5	6.81765	SRM	9.19616	C8orf48	2.90771
SPHK1	8.81328	SRMS	6.82636	TWSG1	2.90757
SPNS1	7.2027	SRPK1	6.25453	CLEC4E	2.90659
SPO11	8.67831	SRRM2	6.03224	DNAJA3	2.90653
SPRY4	6.52976	SRSF10	8.93126	KCTD15	2.90647
SPSB1	7.49569	SRSF2	6.28099	ZNF280D	2.90344
SRA1	6.7675	SS18L1	7.84909	ZFHX4	2.90198
SRMS	7.12687	SSTR1	9.75774	ANG	2.90147
SRRM2	7.41223	SSX8	7.78766	MAF	2.90134
SRSF5	7.66283	ST6GAL1	11.2682	TNKS2	2.89998
SS18L1	9.73977	ST8SIA6	8.3531	TTI1	2.89956
SSPO	14.6739	STAR	14.551	C17orf89	2.89872
SSR2	7.63969	STARD10	8.96271	ARHGAP42	2.89863
SSTR5-AS1	6.79246	STAT3	6.02679	MYO1B	2.89823
ST3GAL2	7.56684	STAT5A	7.91031	BLM	2.89684
ST3GAL5	6.41508	STK17A	7.87981	HNRNPUL1	2.8909
ST6GALNAC1	10.5871	STMN1	7.45708	USP38	2.89066
STAT5A	6.17057	STOX1	6.64993	MAP3K3	2.88445
STIL	7.3769	STRIP2	6.80342	EPS8L2	2.88426
STK11IP	6.83268	STX8	7.17731	PBX1	2.88369
STMN1	10.8724	SUPT16H	6.06753	MFSD10	2.88274
STMN2	6.43902	SV2C	6.62134	ADCK2	2.88186
STMND1	6.69197	SVIL	7.2566	TIMM21	2.87876
STOX2	11.8193	SYNC	9.94472	C11orf96	2.87861
STX10	7.90491	SYNE2	10.849	STAT5A	2.87825
SUN1	6.89061	SYNM	7.18311	PHLPP1	2.87743
SUV420H2	8.46856	SYPL2	8.62199	QTRT1	2.87491
SWSAP1	7.52032	SYTL2	6.25286	KRT16	2.87428
SYCP2L	6.17411	TAF5	6.86188	TREX1	2.8737
SYDE2	6.18956	TAF6	6.93283	LRP2BP	2.87361
SYF2	7.87531	TAF8	7.61936	TMEM199	2.87356
SYNC	7.05886	TAOK3	18.6102	KLC1	2.87054
SYTL3	6.93815	TARBP1	7.72738	VEGFA	2.8687
TAF8	12.3865	TARDBP	7.36438	ZKSCAN1	2.86823
TAGLN2	9.68735	TBC1D3H	6.14735	BNIPL	2.86717
TANGO2	8.4512	TBC1D4	8.33214	FGF5	2.86635
TBC1D17	6.07938	TBKBP1	7.11033	IQGAP1	2.86633
TBC1D19	11.4501	TBX15	6.13868	ATP2B4	2.86391
TBKBP1	7.74167	TBX2	8.74473	AP1G1	2.86315
TBX15	6.77975	TC2N	6.83694	CXXC5	2.86166
TCEB2	9.12357	TCEAL1	8.51989	LMO4	2.86154
TCEB3CL2	7.66679	TCERG1	6.70733	SND1	2.86111
TCTE3	6.98948	TCIRG1	6.33721	LTBP4	2.86046
TCTEX1D4	6.99746	TCP11L2	6.93864	RPSA	2.85812
TDGF1	14.8257	TDRD6	6.21645	HS2ST1	2.85766
TEAD4	6.19331	TELO2	8.68355	RAP2A	2.85302
TELO2	9.35419	TEX28	7.25325	MLEC	2.8522
TESC	6.65659	TFAP4	8.92504	ZCCHC3	2.85097
TEX261	6.94289	TFDP2	8.77953	SERPINB6	2.84917
TFAP2A	7.94651	TFRC	6.84684	CHMP1B	2.8488
TFAP2E	7.21534	THBS1	7.31118	ANKIB1	2.8481
TGOLN2	9.86663	THOP1	6.73643	TPI1	2.8462
THADA	10.1262	THYN1	6.87444	IMP3	2.84616
THBS2	8.37783	TIGD1	6.15686	KHDRBS1	2.84579
THOC6	8.51525	TIMM50	7.2002	NCAM1	2.84528
TIAL1	6.32293	TIMP4	7.10204	NSA2	2.84446
TLK1	6.55928	TIPIN	6.57021	MYL12B	2.84266
TLR10	9.49788	TK2	8.34789	AGPAT5	2.84161
TLX1	6.5386	TLDC1	8.71801	HECA	2.83452
TLX2	12.6966	TLK2	6.19614	CLEC11A	2.83317
TM4SF4	7.77069	TLN2	7.36786	AP2B1	2.83298
TMC6	7.24778	TLR10	7.83223	TMEM179B	2.83021
TMED3	7.16125	TM7SF2	7.17089	FAM84A	2.82983
TMEM129	6.75189	TM7SF3	6.4438	C3orf58	2.82969
TMEM130	8.36118	TMCO3	13.7769	ATP6AP2	2.82706
TMEM131	8.08569	TMED1	9.09681	SLC5A3	2.82608
TMEM132A	8.85558	TMED9	9.48276	ZBTB48	2.825
TMEM150B	6.52518	TMEM100	7.16149	DCLRE1A	2.82483
TMEM179B	8.7119	TMEM109	6.00911	IL26	2.82384
TMEM184A	6.11416	TMEM121	8.83125	MECOM	2.82127
TMEM206	8.28095	TMEM125	6.96004	DEGS1	2.8203
TMEM214	6.41718	TMEM129	12.009	POLR3D	2.8202
TMEM221	6.97863	TMEM132A	8.33698	SENP5	2.81993
TMEM222	6.33415	TMEM147	8.31231	ACAT2	2.81634
TMEM243	6.79007	TMEM167A	6.09367	TIMM17B	2.81621
TMEM40	7.12061	TMEM170B	8.5924	ZC3H18	2.81555
TMEM61	7.46322	TMEM187	11.7869	SLC26A6	2.8148
TMEM72-AS1	6.07584	TMEM245	7.09902	NYNRIN	2.81461
TMEM8A	6.05494	TMEM258	7.08165	RPL10	2.81241
TMEM8C	10.1404	TMEM26	7.41814	TBCEL	2.80849
TNFRSF12A	8.17551	TMEM92	6.21436	PAPD4	2.80815
TNFRSF25	9.77655	TMEM97	14.049	PRR7	2.80784
TNFSF13	6.02532	TMTC1	6.08487	LRCH3	2.80688
TNFSF18	6.62844	TMTC2	6.17779	SRD5A3	2.80646
TNNC1	6.21754	TMTC4	12.65	HOXC6	2.80589
TNP2	7.19962	TNC	8.93823	ARFIP1	2.80288
TNRC18	6.82996	TNFAIP6	6.46064	CTF1	2.80091
TNS1	6.18546	TOB1-AS1	8.43793	CD47	2.79799
TOMM40L	6.90107	TOE1	8.03498	HCFC2	2.79696
TOR1AIP2	7.03846	TOP1MT	6.01445	TXNDC12	2.7966
TOR2A	7.22103	TOP3A	8.70364	USP20	2.79491
TOX4	6.615	TPRG1	7.87044	EDNRB	2.79242
TP53	7.21816	TPSAB1	7.39354	DARS	2.78994
TPRG1L	7.95064	TRADD	7.07519	COX11	2.78941
TPSAB1	7.50257	TRAF1	15.7229	TRIM22	2.78827
TPST1	12.4685	TRAIP	6.41239	ENOPH1	2.78816
TPT1-AS1	6.1033	TRAP1	6.90918	TRMU	2.78694
TREML1	10.4428	TREML5P	6.29437	VAMP3	2.78562
TRH	10.1961	TRIM2	8.63458	WDR90	2.78554
TRIM2	6.31561	TRIM28	8.57448	STX11	2.7839
TRIM22	7.1814	TRIM47	10.2461	HMCN1	2.78283
TRIM4	7.17204	TRIM59	7.95995	HNMT	2.78005
TRIM41	13.8373	TRIM65	7.10486	PAIP2	2.77745
TRIM49D1	6.24872	TRIM72	6.78756	BICD1	2.77736
TRIM50	6.77202	TRMT1L	7.57705	CD46	2.77656
TRIM64C	6.49911	TSGA10IP	6.68543	ATP1B3	2.77554
TRIM65	6.49259	TSHZ1	9.5605	RWDD3	2.77497
TRIM7	9.09395	TSPAN33	14.9584	ELK4	2.77129
TRIP4	6.59814	TSPAN9	7.19334	KIAA0141	2.77111
TRIP6	6.54739	TSR1	6.32731	RHPN1	2.77061
TRIT1	10.5579	TTC23	6.531	SNX21	2.76811
TSEN15	6.52752	TTC9B	6.92001	RBM33	2.76801
TSPAN33	9.94825	TUB	7.06053	INHBE	2.76679
TSPO2	12.563	TUBA3D	8.4609	TMEM132A	2.76633
TSSC1	7.33795	TUBB	8.39277	MAP2K1	2.76565
TSTD1	7.43443	TUBB2B	9.67064	ZNF772	2.76536
TTC24	7.70551	TUBB4A	7.73989	ANKRD42	2.76512
TTLL10	8.92271	TUT1	6.5154	MRPS12	2.7648
TUBB1	7.16916	TXNDC9	6.49796	ALDOA	2.7641
TUBB2B	10.2656	TYK2	9.83507	FAM174A	2.7611
TUBB6	7.73723	UACA	13.6991	TCF25	2.75891
TULP1	6.28021	UBE2H	7.40419	CTR9	2.75811
TXNL4B	8.74466	UBE2K	6.11695	GPX7	2.75686
UAP1	6.08692	UCHL5	6.73892	RASL11B	2.75519
UBE2B	7.95877	ULBP1	7.85699	HMGN4	2.75496
UBE2Q1	8.9375	UROD	8.78483	SCHIP1	2.7538
UBE2Q2P1	7.15769	USP25	6.36041	ARHGEF17	2.75259
UBE2U	7.59008	USP3-AS1	6.47153	ZNF684	2.74724
UBQLN3	6.87279	USP31	6.97463	GNL3L	2.74618
UFC1	7.39867	USP32P1	7.03769	PTAR1	2.74434
UFSP1	9.01786	USP39	6.01108	TMEM220	2.74252
ULBP1	8.62173	USP53	11.0498	FHOD3	2.74206
ULBP2	6.95553	VAMP2	6.02342	EPN2	2.74201
UNC13D	6.88079	VASH2	6.58931	SPATA2	2.74015
UNKL	6.89574	VCAN	9.18806	APTX	2.73888
URAD	9.4564	VDAC1	7.64943	KLF8	2.73137
URGCP-MRPS24	6.12439	VEZF1	12.5523	SAMD4A	2.73049
USP18	6.08855	VIPAS39	8.44481	STARD3NL	2.72862
USP33	7.67022	VKORC1	6.77808	MANEAL	2.72559
USP39	11.7244	VMAC	7.72297	C1orf74	2.72442
VAMP1	5.99509	VPS8	6.12893	PPP2R4	2.72418
VAMP4	8.42561	VSIG10L	7.17396	FOXK2	2.72327
VAMP5	6.25221	VSNL1	7.33713	MAP1B	2.7219
VCAN	8.4627	VTI1B	7.22811	KLF10	2.72043
VDAC1	6.24099	WDHD1	7.04592	HEPN1	2.72021
VGLL3	9.02391	WDR26	13.065	SSTR2	2.72015
VNN2	6.18162	WDR41	7.79653	TRIM59	2.715
VOPP1	8.86314	WDR76	8.50783	ARPC1A	2.70938
VPS13D	6.27601	WFDC21P	7.6375	ZNF677	2.70911
VPS37D	7.91304	WIPI1	9.33088	WRNIP1	2.70785
VPS39	6.59401	WLS	6.89582	UBE2D1	2.70772
WBSCR22	9.99546	WNT1	7.02927	ADAM23	2.7069
WDR36	16.9516	WNT2	6.85678	SEPSECS	2.70377
WDR96	12.4248	WNT2B	6.5289	ARID5B	2.7035
WHSC1	9.0697	WNT5A	5.99472	OPTN	2.70282
WNT10A	6.70124	WWC1	6.77588	ZNF486	2.70006
WNT5A	7.33435	XAGE2	6.14566	CRIM1	2.69096
WNT9A	6.10901	XIAP	6.01985	CORO1A	2.69058
WNT9B	9.03276	XIST	7.50378	PRPF38B	2.69042
XPNPEP2	7.35696	XPO5	10.2746	FAM78A	2.68983
YKT6	8.08982	XRCC3	7.68804	EGFL7	2.6878
YWHAG	6.13682	ZBED4	7.04866	SH3BP5L	2.6878
ZBTB2	8.97203	ZBTB21	6.5985	SUPT16H	2.68746
ZBTB38	8.79979	ZBTB41	9.34057	TES	2.6864
ZBTB42	8.94397	ZDHHC2	6.15276	LBH	2.68591
ZBTB7B	6.36329	ZFHX3	6.89829	TLL1	2.68308
ZC3HC1	11.5232	ZFP41	8.60486	TMEM241	2.68115
ZCWPW1	6.72223	ZFP42	7.32449	SPATA5	2.67836
ZDHHC19	6.03764	ZFYVE27	9.57773	KLF3	2.67797
ZFAND2A	6.78227	ZIC1	7.26824	ITPRIP	2.67525
ZFHX2	8.11947	ZIC4	7.96392	ZNF93	2.67501
ZFYVE20	7.81401	ZMAT3	7.61541	SYCE1L	2.67367
ZFYVE27	10.6536	ZMIZ1	7.80048	FAM105A	2.67259
ZKSCAN8	6.09563	ZMIZ1-AS1	7.20951	IL1RAP	2.66961
ZMYND15	8.22542	ZMYND19	8.13599	VPS13D	2.6693
ZNF22	6.86991	ZNF121	6.46706	KRT7	2.66872
ZNF273	8.3121	ZNF195	7.16449	IFNAR2	2.66812
ZNF321P	8.49571	ZNF221	6.39948	CDKN1A	2.6678
ZNF335	9.54969	ZNF25	7.74422	SETD1A	2.66726
ZNF366	7.05247	ZNF319	10.4812	LONP2	2.66037
ZNF425	7.55311	ZNF331	8.5683	B3GNT5	2.66005
ZNF462	6.07426	ZNF43	6.48182	STK32A	2.65529
ZNF485	8.68426	ZNF430	7.59601	ANKMY2	2.65528
ZNF496	7.40525	ZNF44	7.8838	ABLIM3	2.65289
ZNF594	6.75389	ZNF449	10.6281	RIPK1	2.65163
ZNF606	8.42982	ZNF576	7.54332	MADD	2.65107
ZNF669	8.73786	ZNF593	8.00387	ARHGEF37	2.65102
ZNF672	5.99328	ZNF594	8.32212	PLK3	2.64828
ZNF8	6.05162	ZNF648	7.49662	KCNMB4	2.64673
ZNF808	8.725	ZNF732	7.51822	IRAK3	2.64658
ZNF816	9.84303	ZNF736	8.01218	PHF13	2.64634
ZNF816-ZNF321P	8.90723	ZNF767	8.2171	PROK1	2.64628
ZNF839	6.88587	ZNF813	6.22192	ZNF148	2.64536
ZSCAN16	7.47776	ZNHIT6	6.6881	DUSP16	2.64331
ZSCAN2	6.84243			COPS7B	2.64169
ZSWIM1	9.66429			GHITM	2.64104

## Sheet: Table S4
Table S4: This table lists the modules discovered using FEM as well as the genes composing the modules with their DNA methylation, expression, and overall statistics.
Module_Number	Module_Name	Number_Genes_in_Module	EntrezID	Symbol	stat(DNAm)	P(DNAm)	stat(mRNA)	P(mRNA)	stat(Int)
1	ADCY2	13	108	ADCY2	-5.5053	0.00530965	4.76614	0.00886516	7.17726
1	ADCY2	13	107	ADCY1	0.0546585	0.959032	-0.281807	0.79207	0.153517
1	ADCY2	13	113	ADCY7	1	0.373901	-0.191755	0.857275	1.06727
1	ADCY2	13	163688	CALML6	-0.360034	0.737027	0.764697	0.487074	0.62829
1	ADCY2	13	814	CAMK4	-0.543752	0.6155	-0.658576	0.546147	0
1	ADCY2	13	2790	GNG10	-0.472549	0.661164	-1.86831	0.135095	0
1	ADCY2	13	11069	RAPGEF4	0.453369	0.673789	1.63815	0.176732	0
1	ADCY2	13	5137	PDE1C	-0.357627	0.738694	7.11913	0.00205766	2.85502
1	ADCY2	13	6261	RYR1	0.4605	0.66908	-0.393273	0.714179	0.59846
1	ADCY2	13	169026	SLC30A8	-0.116774	0.912668	1	0.373901	0.467574
1	ADCY2	13	9172	MYOM2	-0.297696	0.780757	-3.8728	0.0179507	0
1	ADCY2	13	5140	PDE3B	0.407662	0.704397	-3.83265	0.018576	1.75216
1	ADCY2	13	8913	CACNA1G	-0.242319	0.82045	-1.63395	0.177609	0
2	EXOC4	42	60412	EXOC4	-1.16037	0.310435	13.7579	0.000161735	5.98663
2	EXOC4	42	382	ARF6	-0.348256	0.745204	-1.04347	0.355642	0
2	EXOC4	42	55763	EXOC1	-0.122944	0.908081	6.31499	0.00321615	2.33824
2	EXOC4	42	11336	EXOC3	-0.745775	0.497244	-0.446318	0.678463	0
2	EXOC4	42	4301	MLLT4	-0.584508	0.590258	-1.37911	0.239952	0
2	EXOC4	42	10890	RAB10	-0.507361	0.638596	-0.130355	0.902578	0
2	EXOC4	42	9727	RAB11FIP3	0.102883	0.923008	-7.19982	0.00197232	2.62858
2	EXOC4	42	117177	RAB3IP	-0.797211	0.469972	-4.42445	0.0114712	0
2	EXOC4	42	4218	RAB8A	-1.2003	0.296248	-0.814764	0.460935	0
2	EXOC4	42	5898	RALA	-0.788214	0.474658	2.55523	0.0629555	1.68459
2	EXOC4	42	6010	RHO	-0.632103	0.561647	-1	0.373901	0
2	EXOC4	42	6810	STX4	-1.86014	0.136378	-0.0406073	0.969555	0
2	EXOC4	42	9322	TRIP10	0.00506632	0.9962	-0.580755	0.592554	0.208795
2	EXOC4	42	5912	RAP2B	-0.720933	0.510836	2.49107	0.0674074	1.5948
2	EXOC4	42	6016	RIT1	-0.595931	0.583305	5.89059	0.00415303	2.66235
2	EXOC4	42	26548	ITGB1BP2	1.25042	0.279303	-0.508383	0.63794	1.42876
2	EXOC4	42	84440	RAB11FIP4	-0.557938	0.606638	-1.01401	0.367926	0
2	EXOC4	42	57148	RALGAPB	-0.0336999	0.974731	0.76086	0.489124	0.30061
2	EXOC4	42	23550	PSD4	-0.238976	0.822869	3.59441	0.0228718	1.4999
2	EXOC4	42	5911	RAP2A	-0.188526	0.859643	-3.04155	0.0383441	0
2	EXOC4	42	5475	PPEF1	0.909179	0.414683	-1	0.373901	1.25998
2	EXOC4	42	116841	SNAP47	-0.81831	0.459126	0.917398	0.410843	1.14013
2	EXOC4	42	30845	EHD3	-0.72584	0.508129	4.65858	0.00959974	2.36007
2	EXOC4	42	9342	SNAP29	-0.989445	0.378456	1.28516	0.268102	1.44028
2	EXOC4	42	10791	VAMP5	-0.990766	0.377884	1.14353	0.316606	1.39192
2	EXOC4	42	55014	STX17	0.28895	0.786976	1.69379	0.165557	0
2	EXOC4	42	85445	CNTNAP4	-0.502736	0.641568	1	0.373901	0.853537
2	EXOC4	42	260425	MAGI3	-0.28437	0.790241	0.335286	0.754256	0.401989
2	EXOC4	42	23637	RABGAP1	-0.190981	0.857843	4.08817	0.0149976	1.62511
2	EXOC4	42	205564	SENP5	-1.52408	0.202166	1.29585	0.264746	1.97867
2	EXOC4	42	134957	STXBP5	1.05524	0.350835	-1.04405	0.355404	1.42149
2	EXOC4	42	23616	SH3BP1	0.0405894	0.969568	0.411522	0.701785	0
2	EXOC4	42	8674	VAMP4	0.77908	0.479451	2.98628	0.0404867	0
2	EXOC4	42	8675	STX16	-0.567944	0.600436	1.73913	0.156998	1.17803
2	EXOC4	42	143187	VTI1A	-0.534401	0.621385	0.126337	0.905561	0.57872
2	EXOC4	42	9863	MAGI2	0.747391	0.496369	0.11265	0.915735	0
2	EXOC4	42	129684	CNTNAP5	-0.102611	0.92321	-1	0.373901	0
2	EXOC4	42	5357	PLS1	0.0780412	0.941543	1.1418	0.317248	0
2	EXOC4	42	51454	GULP1	-0.47172	0.661707	-1.96338	0.121084	0
2	EXOC4	42	51062	ATL1	-0.323726	0.762365	0.286173	0.788955	0.424115
2	EXOC4	42	4678	NASP	-1.38029	0.239618	-6.18912	0.00346411	0
2	EXOC4	42	1363	CPE	-0.323118	0.762792	-0.337038	0.75303	0
3	TRIM28	39	10155	TRIM28	0.408554	0.703793	-15.5818	9.90487e-05	5.87466
3	TRIM28	39	11335	CBX3	-0.0410988	0.969187	-0.800408	0.468316	0
3	TRIM28	39	1871	E2F3	-1.06795	0.345708	-1.30895	0.260686	0
3	TRIM28	39	3182	HNRNPAB	-0.967336	0.388155	-7.89295	0.00139345	0
3	TRIM28	39	9641	IKBKE	0.0614553	0.953945	1.42449	0.227419	0
3	TRIM28	39	9500	MAGED1	0.612298	0.573437	-0.302763	0.777162	0.718508
3	TRIM28	39	56257	MEPCE	-1.15807	0.311271	-1.27545	0.27119	0
3	TRIM28	39	4602	MYB	-0.264462	0.804492	-5.62964	0.00489756	0
3	TRIM28	39	4605	MYBL2	-1.43688	0.224112	-1.91708	0.1277	0
3	TRIM28	39	4692	NDN	-0.470936	0.662221	0.640049	0.556963	0.695465
3	TRIM28	39	3164	NR4A1	-0.122571	0.908358	-3.68631	0.0210869	0
3	TRIM28	39	22913	RALY	-0.347533	0.745708	0.530741	0.623698	0.533717
3	TRIM28	39	6047	RNF4	-0.295655	0.782206	-1.77174	0.151133	0
3	TRIM28	39	9025	RNF8	-0.219666	0.836886	-1.44923	0.220863	0
3	TRIM28	39	6925	TCF4	-0.00349208	0.997381	-3.30362	0.029832	0
3	TRIM28	39	8805	TRIM24	-1.06599	0.346497	-0.385841	0.719257	0
3	TRIM28	39	7468	WHSC1	-0.171055	0.872484	-1.33056	0.254119	0
3	TRIM28	39	10127	ZNF263	-0.339909	0.751024	-2.68717	0.0548186	0
3	TRIM28	39	25850	ZNF345	-0.8578	0.43936	-1.55071	0.19591	0
3	TRIM28	39	7695	ZNF136	-1.08685	0.338213	0.609812	0.574929	1.30077
3	TRIM28	39	10795	ZNF268	-0.284631	0.790055	-1.83428	0.140528	0
3	TRIM28	39	84911	ZNF382	-0.581287	0.592228	-0.804085	0.466417	0
3	TRIM28	39	163081	ZNF567	0.79592	0.470642	-0.497644	0.644849	0.970493
3	TRIM28	39	7767	ZNF224	-0.996666	0.375335	1.17502	0.305157	1.40886
3	TRIM28	39	124790	HEXIM2	-2.26584	0.0861225	4.73475	0.00907226	3.92679
3	TRIM28	39	10614	HEXIM1	-0.387613	0.718044	1.02158	0.364738	0.745982
3	TRIM28	39	9755	TBKBP1	-0.886864	0.425257	4.72166	0.00916031	2.54323
3	TRIM28	39	135112	NCOA7	0.698696	0.523233	-2.85127	0.0463361	1.69892
3	TRIM28	39	118738	ZNF488	-0.138161	0.896789	-1	0.373901	0
3	TRIM28	39	90249	UNC5A	-0.589085	0.587466	-1.56068	0.19362	0
3	TRIM28	39	9726	ZNF646	0.125919	0.905872	-0.885349	0.425983	0.4365
3	TRIM28	39	84897	TBRG1	0.0149449	0.988792	1.69448	0.165421	0
3	TRIM28	39	283337	ZNF740	0.236744	0.824485	-0.517272	0.632255	0.418204
3	TRIM28	39	9118	INA	0.0977961	0.926799	-7.10391	0.00207425	2.58985
3	TRIM28	39	6942	TCF20	0.512027	0.635606	-3.96234	0.0166449	1.90202
3	TRIM28	39	57645	POGK	-0.707614	0.518235	-1.29136	0.266149	0
3	TRIM28	39	7227	TRPS1	-0.904675	0.416799	-0.592809	0.5852	0
3	TRIM28	39	6936	GCFC2	-0.201468	0.850163	-0.287456	0.788041	0
3	TRIM28	39	58499	ZNF462	0.515832	0.633174	5.08042	0.00707866	0
4	ACTG2:MYL12A:TPM4:MYL9	37	72	ACTG2	0.244545	0.818841	-11.4938	0.000327109	4.27658
4	ACTG2:MYL12A:TPM4:MYL9	37	800	CALD1	0.497298	0.645073	2.31189	0.0818625	0
4	ACTG2:MYL12A:TPM4:MYL9	37	2010	EMD	0.547814	0.612954	0.291705	0.785015	0
4	ACTG2:MYL12A:TPM4:MYL9	37	4324	MMP15	-0.188221	0.859867	-2.03167	0.111999	0
4	ACTG2:MYL12A:TPM4:MYL9	37	10893	MMP24	-0.748646	0.495691	-0.0460106	0.965507	0
4	ACTG2:MYL12A:TPM4:MYL9	37	4624	MYH6	-0.892281	0.42267	1	0.373901	1.24308
4	ACTG2:MYL12A:TPM4:MYL9	37	4625	MYH7	1.14635	0.315566	-1	0.373901	1.49715
4	ACTG2:MYL12A:TPM4:MYL9	37	57644	MYH7B	-0.992596	0.377091	0.44617	0.678562	1.14911
4	ACTG2:MYL12A:TPM4:MYL9	37	10627	MYL12A	-1.99981	0.116141	3.00588	0.0397113	3.05427
4	ACTG2:MYL12A:TPM4:MYL9	37	103910	MYL12B	-0.534749	0.621166	2.30791	0.0822207	1.34437
4	ACTG2:MYL12A:TPM4:MYL9	37	4636	MYL5	1.21904	0.289799	1.77761	0.150102	0
4	ACTG2:MYL12A:TPM4:MYL9	37	140465	MYL6B	-0.858676	0.43893	1.26671	0.273994	1.30304
4	ACTG2:MYL12A:TPM4:MYL9	37	10398	MYL9	-0.92613	0.406797	1.26875	0.273339	1.37121
4	ACTG2:MYL12A:TPM4:MYL9	37	10174	SORBS3	-0.850686	0.44287	0.625184	0.565747	1.07
4	ACTG2:MYL12A:TPM4:MYL9	37	25816	TNFAIP8	-0.38392	0.720573	-0.273779	0.797811	0
4	ACTG2:MYL12A:TPM4:MYL9	37	7168	TPM1	-0.588515	0.587812	1.69358	0.165596	1.18263
4	ACTG2:MYL12A:TPM4:MYL9	37	7171	TPM4	-2.37856	0.0761083	1.29613	0.264656	2.83324
4	ACTG2:MYL12A:TPM4:MYL9	37	57530	CGN	-0.540441	0.617579	0.431556	0.688307	0.691831
4	ACTG2:MYL12A:TPM4:MYL9	37	340156	MYLK4	1	0.373901	-0.582324	0.591593	1.20428
4	ACTG2:MYL12A:TPM4:MYL9	37	91807	MYLK3	0.493388	0.6476	0.14922	0.888601	0
4	ACTG2:MYL12A:TPM4:MYL9	37	85366	MYLK2	-0.794121	0.471577	-1.6762	0.169008	0
4	ACTG2:MYL12A:TPM4:MYL9	37	7134	TNNC1	-0.491755	0.648657	1	0.373901	0.842555
4	ACTG2:MYL12A:TPM4:MYL9	37	8557	TCAP	0.328554	0.758973	-1	0.373901	0.679355
4	ACTG2:MYL12A:TPM4:MYL9	37	7140	TNNT3	0.309112	0.772668	1.62407	0.179684	0
4	ACTG2:MYL12A:TPM4:MYL9	37	79784	MYH14	0.0737262	0.944768	-1	0.373901	0.424527
4	ACTG2:MYL12A:TPM4:MYL9	37	4659	PPP1R12A	-0.0569185	0.95734	3.11115	0.0358318	1.14831
4	ACTG2:MYL12A:TPM4:MYL9	37	4660	PPP1R12B	0.101421	0.924097	1.12202	0.324652	0
4	ACTG2:MYL12A:TPM4:MYL9	37	4638	MYLK	0.708702	0.517628	6.27244	0.00329745	0
4	ACTG2:MYL12A:TPM4:MYL9	37	6814	STXBP3	-1.18704	0.300889	0.789786	0.473836	1.4641
4	ACTG2:MYL12A:TPM4:MYL9	37	6812	STXBP1	-0.642615	0.555456	-3.12608	0.0353188	0
4	ACTG2:MYL12A:TPM4:MYL9	37	9172	MYOM2	-0.297696	0.780757	-3.8728	0.0179507	0
4	ACTG2:MYL12A:TPM4:MYL9	37	11155	LDB3	-0.215356	0.840025	-1	0.373901	0
4	ACTG2:MYL12A:TPM4:MYL9	37	79094	CHAC1	-0.126269	0.905612	-5.28958	0.00613024	0
4	ACTG2:MYL12A:TPM4:MYL9	37	10152	ABI2	-0.57961	0.593256	-0.121973	0.908803	0
4	ACTG2:MYL12A:TPM4:MYL9	37	7431	VIM	-0.234263	0.826283	0.0475952	0.96432	0.250959
4	ACTG2:MYL12A:TPM4:MYL9	37	55083	KIF26B	-0.119475	0.910659	-1.35043	0.248226	0
4	ACTG2:MYL12A:TPM4:MYL9	37	57120	GOPC	-0.779688	0.479131	6.48736	0.00291096	3.05546
5	PSEN2:DLL4:NOTCH2	32	5664	PSEN2	-1.3279	0.254919	4.26099	0.0130433	2.82265
5	PSEN2:DLL4:NOTCH2	32	1272	CNTN1	-0.599047	0.581418	-0.854244	0.441112	0
5	PSEN2:DLL4:NOTCH2	32	10683	DLL3	-0.589798	0.587031	-1.09553	0.334819	0
5	PSEN2:DLL4:NOTCH2	32	54567	DLL4	0.193077	0.856306	-5.86626	0.00421628	2.25096
5	PSEN2:DLL4:NOTCH2	32	53353	LRP1B	-0.196136	0.854065	-2.21951	0.0906612	0
5	PSEN2:DLL4:NOTCH2	32	4037	LRP3	-0.532409	0.622643	-3.91127	0.0173751	0
5	PSEN2:DLL4:NOTCH2	32	22983	MAST1	-0.317476	0.766764	-2.53704	0.0641824	0
5	PSEN2:DLL4:NOTCH2	32	23385	NCSTN	0.0680309	0.949026	0.207324	0.845884	0
5	PSEN2:DLL4:NOTCH2	32	4853	NOTCH2	-1.21535	0.29106	1.34195	0.250723	1.6861
5	PSEN2:DLL4:NOTCH2	32	388677	NOTCH2NL	-1.21535	0.29106	2.41813	0.0729101	2.06363
5	PSEN2:DLL4:NOTCH2	32	5663	PSEN1	0.23402	0.826459	1.61834	0.180901	0
5	PSEN2:DLL4:NOTCH2	32	55851	PSENEN	-0.0662028	0.950393	-1.141	0.317542	0
5	PSEN2:DLL4:NOTCH2	32	57534	MIB1	3.01269	0.0394458	-2.81218	0.04821	3.9992
5	PSEN2:DLL4:NOTCH2	32	55759	WDR12	0.155753	0.883772	-1.35011	0.248318	0.629373
5	PSEN2:DLL4:NOTCH2	32	142678	MIB2	-0.610579	0.574468	2.69712	0.0542557	1.55673
5	PSEN2:DLL4:NOTCH2	32	23509	POFUT1	0.987097	0.379476	-2.46234	0.0695165	1.85089
5	PSEN2:DLL4:NOTCH2	32	102	ADAM10	-0.12543	0.906234	-0.739979	0.500391	0
5	PSEN2:DLL4:NOTCH2	32	54492	NEURL1B	0.203839	0.84843	-0.276851	0.795612	0.300958
5	PSEN2:DLL4:NOTCH2	32	196403	DTX3	-0.627926	0.564119	1.26258	0.275332	1.07084
5	PSEN2:DLL4:NOTCH2	32	8763	CD164	0.488453	0.650797	-0.185314	0.862	0.553462
5	PSEN2:DLL4:NOTCH2	32	3955	LFNG	0.249468	0.815286	-0.427785	0.690833	0.399535
5	PSEN2:DLL4:NOTCH2	32	10273	STUB1	-1.36071	0.245229	-1.0333	0.359843	0
5	PSEN2:DLL4:NOTCH2	32	79047	KCTD15	-0.748343	0.495855	-3.65481	0.0216792	0
5	PSEN2:DLL4:NOTCH2	32	117144	CATSPER1	0.397761	0.71112	0.33717	0.752938	0
5	PSEN2:DLL4:NOTCH2	32	151636	DTX3L	-0.684751	0.531118	1.27435	0.271542	1.13179
5	PSEN2:DLL4:NOTCH2	32	5125	PCSK5	-0.443583	0.680281	-4.38644	0.0118154	0
5	PSEN2:DLL4:NOTCH2	32	4192	MDK	-0.0473913	0.964473	-0.200753	0.850686	0
5	PSEN2:DLL4:NOTCH2	32	23220	DTX4	-0.619913	0.568884	-1.30829	0.260889	0
5	PSEN2:DLL4:NOTCH2	32	9863	MAGI2	0.747391	0.496369	0.11265	0.915735	0
5	PSEN2:DLL4:NOTCH2	32	10103	TSPAN1	-1.09406	0.335391	0.356528	0.739457	1.21913
5	PSEN2:DLL4:NOTCH2	32	55534	MAML3	-0.314114	0.769135	-0.349208	0.744542	0
5	PSEN2:DLL4:NOTCH2	32	3703	STT3A	-0.242503	0.820317	-1.73604	0.157566	0
6	RAB11FIP3:EXOC1:RALA	32	9727	RAB11FIP3	0.102883	0.923008	-7.19982	0.00197232	2.62858
6	RAB11FIP3:EXOC1:RALA	32	382	ARF6	-0.348256	0.745204	-1.04347	0.355642	0
6	RAB11FIP3:EXOC1:RALA	32	55763	EXOC1	-0.122944	0.908081	6.31499	0.00321615	2.33824
6	RAB11FIP3:EXOC1:RALA	32	11336	EXOC3	-0.745775	0.497244	-0.446318	0.678463	0
6	RAB11FIP3:EXOC1:RALA	32	60412	EXOC4	-1.16037	0.310435	13.7579	0.000161735	5.98663
6	RAB11FIP3:EXOC1:RALA	32	84440	RAB11FIP4	-0.557938	0.606638	-1.01401	0.367926	0
6	RAB11FIP3:EXOC1:RALA	32	117177	RAB3IP	-0.797211	0.469972	-4.42445	0.0114712	0
6	RAB11FIP3:EXOC1:RALA	32	4218	RAB8A	-1.2003	0.296248	-0.814764	0.460935	0
6	RAB11FIP3:EXOC1:RALA	32	6010	RHO	-0.632103	0.561647	-1	0.373901	0
6	RAB11FIP3:EXOC1:RALA	32	10890	RAB10	-0.507361	0.638596	-0.130355	0.902578	0
6	RAB11FIP3:EXOC1:RALA	32	5898	RALA	-0.788214	0.474658	2.55523	0.0629555	1.68459
6	RAB11FIP3:EXOC1:RALA	32	9322	TRIP10	0.00506632	0.9962	-0.580755	0.592554	0.208795
6	RAB11FIP3:EXOC1:RALA	32	26548	ITGB1BP2	1.25042	0.279303	-0.508383	0.63794	1.42876
6	RAB11FIP3:EXOC1:RALA	32	57148	RALGAPB	-0.0336999	0.974731	0.76086	0.489124	0.30061
6	RAB11FIP3:EXOC1:RALA	32	23550	PSD4	-0.238976	0.822869	3.59441	0.0228718	1.4999
6	RAB11FIP3:EXOC1:RALA	32	5911	RAP2A	-0.188526	0.859643	-3.04155	0.0383441	0
6	RAB11FIP3:EXOC1:RALA	32	5475	PPEF1	0.909179	0.414683	-1	0.373901	1.25998
6	RAB11FIP3:EXOC1:RALA	32	5912	RAP2B	-0.720933	0.510836	2.49107	0.0674074	1.5948
6	RAB11FIP3:EXOC1:RALA	32	260425	MAGI3	-0.28437	0.790241	0.335286	0.754256	0.401989
6	RAB11FIP3:EXOC1:RALA	32	23637	RABGAP1	-0.190981	0.857843	4.08817	0.0149976	1.62511
6	RAB11FIP3:EXOC1:RALA	32	205564	SENP5	-1.52408	0.202166	1.29585	0.264746	1.97867
6	RAB11FIP3:EXOC1:RALA	32	4301	MLLT4	-0.584508	0.590258	-1.37911	0.239952	0
6	RAB11FIP3:EXOC1:RALA	32	6016	RIT1	-0.595931	0.583305	5.89059	0.00415303	2.66235
6	RAB11FIP3:EXOC1:RALA	32	85445	CNTNAP4	-0.502736	0.641568	1	0.373901	0.853537
6	RAB11FIP3:EXOC1:RALA	32	23616	SH3BP1	0.0405894	0.969568	0.411522	0.701785	0
6	RAB11FIP3:EXOC1:RALA	32	9863	MAGI2	0.747391	0.496369	0.11265	0.915735	0
6	RAB11FIP3:EXOC1:RALA	32	129684	CNTNAP5	-0.102611	0.92321	-1	0.373901	0
6	RAB11FIP3:EXOC1:RALA	32	5357	PLS1	0.0780412	0.941543	1.1418	0.317248	0
6	RAB11FIP3:EXOC1:RALA	32	51454	GULP1	-0.47172	0.661707	-1.96338	0.121084	0
6	RAB11FIP3:EXOC1:RALA	32	51062	ATL1	-0.323726	0.762365	0.286173	0.788955	0.424115
6	RAB11FIP3:EXOC1:RALA	32	4678	NASP	-1.38029	0.239618	-6.18912	0.00346411	0
6	RAB11FIP3:EXOC1:RALA	32	1363	CPE	-0.323118	0.762792	-0.337038	0.75303	0
7	FMOD	14	2331	FMOD	-2.27692	0.0850755	0.751581	0.494107	2.54057
7	FMOD	14	10678	B3GNT2	0.594716	0.584042	3.71258	0.0206076	0
7	FMOD	14	79369	B3GNT4	-0.82373	0.456372	-1.39223	0.236261	0
7	FMOD	14	93010	B3GNT7	-0.198911	0.852034	1.2742	0.271587	0.645902
7	FMOD	14	8704	B4GALT2	0.597448	0.582386	-0.345781	0.746928	0.718748
7	FMOD	14	9435	CHST2	-0.275291	0.796728	-1.71819	0.16089	0
7	FMOD	14	2192	FBLN1	-0.996125	0.375568	-0.243394	0.819673	0
7	FMOD	14	6487	ST3GAL3	1.3623	0.244769	1.39073	0.236681	0
7	FMOD	14	6484	ST3GAL4	0.0384953	0.971137	-0.04578	0.96568	0.0545549
7	FMOD	14	10402	ST3GAL6	-0.877556	0.429733	-0.0745437	0.944157	0
7	FMOD	14	4238	MFAP3	-1.16594	0.308419	0.0417871	0.968671	1.1806
7	FMOD	14	2202	EFEMP1	-0.558762	0.606126	-0.732512	0.504466	0
7	FMOD	14	2199	FBLN2	0.217232	0.838658	0.415868	0.698849	0
7	FMOD	14	8425	LTBP4	1.42149	0.228227	-1.43897	0.22356	1.92628

## Sheet: Table S5
Table S5: This table lists the modules discovered using the reduced model of SMITE (SMITE-R) with spin-glass. The number and names of genes in the module as well as the module significance score is also listed.
Module_Number	Module_Name	Number_Genes_in_Module	Module_Genes	Module_Significance
1	CDT1:MCM2:MCM3:MCM4:POLA1:POLE2:PRIM1	46	CDT1	3.84238e-07
1	CDT1:MCM2:MCM3:MCM4:POLA1:POLE2:PRIM1	46	CDC6	3.84238e-07
1	CDT1:MCM2:MCM3:MCM4:POLA1:POLE2:PRIM1	46	FZR1	3.84238e-07
1	CDT1:MCM2:MCM3:MCM4:POLA1:POLE2:PRIM1	46	MCM10	3.84238e-07
1	CDT1:MCM2:MCM3:MCM4:POLA1:POLE2:PRIM1	46	MCM2	3.84238e-07
1	CDT1:MCM2:MCM3:MCM4:POLA1:POLE2:PRIM1	46	MCM3	3.84238e-07
1	CDT1:MCM2:MCM3:MCM4:POLA1:POLE2:PRIM1	46	MCM4	3.84238e-07
1	CDT1:MCM2:MCM3:MCM4:POLA1:POLE2:PRIM1	46	MCM5	3.84238e-07
1	CDT1:MCM2:MCM3:MCM4:POLA1:POLE2:PRIM1	46	MCM6	3.84238e-07
1	CDT1:MCM2:MCM3:MCM4:POLA1:POLE2:PRIM1	46	MCM7	3.84238e-07
1	CDT1:MCM2:MCM3:MCM4:POLA1:POLE2:PRIM1	46	MCM8	3.84238e-07
1	CDT1:MCM2:MCM3:MCM4:POLA1:POLE2:PRIM1	46	ORC1	3.84238e-07
1	CDT1:MCM2:MCM3:MCM4:POLA1:POLE2:PRIM1	46	ORC2	3.84238e-07
1	CDT1:MCM2:MCM3:MCM4:POLA1:POLE2:PRIM1	46	ORC3	3.84238e-07
1	CDT1:MCM2:MCM3:MCM4:POLA1:POLE2:PRIM1	46	ORC4	3.84238e-07
1	CDT1:MCM2:MCM3:MCM4:POLA1:POLE2:PRIM1	46	ORC5	3.84238e-07
1	CDT1:MCM2:MCM3:MCM4:POLA1:POLE2:PRIM1	46	ORC6	3.84238e-07
1	CDT1:MCM2:MCM3:MCM4:POLA1:POLE2:PRIM1	46	POLE2	3.84238e-07
1	CDT1:MCM2:MCM3:MCM4:POLA1:POLE2:PRIM1	46	CDC7	3.84238e-07
1	CDT1:MCM2:MCM3:MCM4:POLA1:POLE2:PRIM1	46	PRIM1	3.84238e-07
1	CDT1:MCM2:MCM3:MCM4:POLA1:POLE2:PRIM1	46	POLE	3.84238e-07
1	CDT1:MCM2:MCM3:MCM4:POLA1:POLE2:PRIM1	46	POLA2	3.84238e-07
1	CDT1:MCM2:MCM3:MCM4:POLA1:POLE2:PRIM1	46	POLA1	3.84238e-07
1	CDT1:MCM2:MCM3:MCM4:POLA1:POLE2:PRIM1	46	CDC45	3.84238e-07
1	CDT1:MCM2:MCM3:MCM4:POLA1:POLE2:PRIM1	46	PRIM2	3.84238e-07
1	CDT1:MCM2:MCM3:MCM4:POLA1:POLE2:PRIM1	46	RPA4	3.84238e-07
1	CDT1:MCM2:MCM3:MCM4:POLA1:POLE2:PRIM1	46	DBF4	3.84238e-07
1	CDT1:MCM2:MCM3:MCM4:POLA1:POLE2:PRIM1	46	GINS2	3.84238e-07
1	CDT1:MCM2:MCM3:MCM4:POLA1:POLE2:PRIM1	46	GINS4	3.84238e-07
1	CDT1:MCM2:MCM3:MCM4:POLA1:POLE2:PRIM1	46	GINS3	3.84238e-07
1	CDT1:MCM2:MCM3:MCM4:POLA1:POLE2:PRIM1	46	CLSPN	3.84238e-07
1	CDT1:MCM2:MCM3:MCM4:POLA1:POLE2:PRIM1	46	GINS1	3.84238e-07
1	CDT1:MCM2:MCM3:MCM4:POLA1:POLE2:PRIM1	46	ATRIP	3.84238e-07
1	CDT1:MCM2:MCM3:MCM4:POLA1:POLE2:PRIM1	46	MCMBP	3.84238e-07
1	CDT1:MCM2:MCM3:MCM4:POLA1:POLE2:PRIM1	46	HELB	3.84238e-07
1	CDT1:MCM2:MCM3:MCM4:POLA1:POLE2:PRIM1	46	ENSA	3.84238e-07
1	CDT1:MCM2:MCM3:MCM4:POLA1:POLE2:PRIM1	46	KAT7	3.84238e-07
1	CDT1:MCM2:MCM3:MCM4:POLA1:POLE2:PRIM1	46	MCM3AP	3.84238e-07
1	CDT1:MCM2:MCM3:MCM4:POLA1:POLE2:PRIM1	46	DBF4B	3.84238e-07
1	CDT1:MCM2:MCM3:MCM4:POLA1:POLE2:PRIM1	46	CCNA1	3.84238e-07
1	CDT1:MCM2:MCM3:MCM4:POLA1:POLE2:PRIM1	46	ING5	3.84238e-07
1	CDT1:MCM2:MCM3:MCM4:POLA1:POLE2:PRIM1	46	JADE2	3.84238e-07
1	CDT1:MCM2:MCM3:MCM4:POLA1:POLE2:PRIM1	46	BRPF3	3.84238e-07
1	CDT1:MCM2:MCM3:MCM4:POLA1:POLE2:PRIM1	46	EMD	3.84238e-07
1	CDT1:MCM2:MCM3:MCM4:POLA1:POLE2:PRIM1	46	MASTL	3.84238e-07
1	CDT1:MCM2:MCM3:MCM4:POLA1:POLE2:PRIM1	46	ZC3HC1	3.84238e-07
2	DKC1:FBL:NOLC1:NOP56	32	DKC1	2.02005e-05
2	DKC1:FBL:NOLC1:NOP56	32	FBL	2.02005e-05
2	DKC1:FBL:NOLC1:NOP56	32	FBLL1	2.02005e-05
2	DKC1:FBL:NOLC1:NOP56	32	NHP2	2.02005e-05
2	DKC1:FBL:NOLC1:NOP56	32	NOP56	2.02005e-05
2	DKC1:FBL:NOLC1:NOP56	32	NOP58	2.02005e-05
2	DKC1:FBL:NOLC1:NOP56	32	PIF1	2.02005e-05
2	DKC1:FBL:NOLC1:NOP56	32	NAF1	2.02005e-05
2	DKC1:FBL:NOLC1:NOP56	32	NOP10	2.02005e-05
2	DKC1:FBL:NOLC1:NOP56	32	WRAP53	2.02005e-05
2	DKC1:FBL:NOLC1:NOP56	32	NOLC1	2.02005e-05
2	DKC1:FBL:NOLC1:NOP56	32	UTP14A	2.02005e-05
2	DKC1:FBL:NOLC1:NOP56	32	NOP2	2.02005e-05
2	DKC1:FBL:NOLC1:NOP56	32	RRP7A	2.02005e-05
2	DKC1:FBL:NOLC1:NOP56	32	DDX56	2.02005e-05
2	DKC1:FBL:NOLC1:NOP56	32	FTSJ3	2.02005e-05
2	DKC1:FBL:NOLC1:NOP56	32	DDX51	2.02005e-05
2	DKC1:FBL:NOLC1:NOP56	32	DDX47	2.02005e-05
2	DKC1:FBL:NOLC1:NOP56	32	DDX27	2.02005e-05
2	DKC1:FBL:NOLC1:NOP56	32	DDX18	2.02005e-05
2	DKC1:FBL:NOLC1:NOP56	32	DDX54	2.02005e-05
2	DKC1:FBL:NOLC1:NOP56	32	DDX10	2.02005e-05
2	DKC1:FBL:NOLC1:NOP56	32	NOC4L	2.02005e-05
2	DKC1:FBL:NOLC1:NOP56	32	GNL3	2.02005e-05
2	DKC1:FBL:NOLC1:NOP56	32	GTPBP4	2.02005e-05
2	DKC1:FBL:NOLC1:NOP56	32	BOP1	2.02005e-05
2	DKC1:FBL:NOLC1:NOP56	32	GNL3L	2.02005e-05
2	DKC1:FBL:NOLC1:NOP56	32	GNL2	2.02005e-05
2	DKC1:FBL:NOLC1:NOP56	32	DDX31	2.02005e-05
2	DKC1:FBL:NOLC1:NOP56	32	PES1	2.02005e-05
2	DKC1:FBL:NOLC1:NOP56	32	DDX49	2.02005e-05
2	DKC1:FBL:NOLC1:NOP56	32	PIH1D1	2.02005e-05
3	POLR1E	28	POLR1E	0.00107686
3	POLR1E	28	BAZ1B	0.00107686
3	POLR1E	28	CD3EAP	0.00107686
3	POLR1E	28	DDX21	0.00107686
3	POLR1E	28	DEK	0.00107686
3	POLR1E	28	MYBBP1A	0.00107686
3	POLR1E	28	POLR1A	0.00107686
3	POLR1E	28	POLR1B	0.00107686
3	POLR1E	28	POLR1C	0.00107686
3	POLR1E	28	POLR1D	0.00107686
3	POLR1E	28	PTRF	0.00107686
3	POLR1E	28	RRN3	0.00107686
3	POLR1E	28	TAF1A	0.00107686
3	POLR1E	28	TAF1B	0.00107686
3	POLR1E	28	TAF1C	0.00107686
3	POLR1E	28	TAF1D	0.00107686
3	POLR1E	28	TTF1	0.00107686
3	POLR1E	28	TWISTNB	0.00107686
3	POLR1E	28	UBTF	0.00107686
3	POLR1E	28	ZNRD1	0.00107686
3	POLR1E	28	RRP1B	0.00107686
3	POLR1E	28	ATAD5	0.00107686
3	POLR1E	28	RASL11A	0.00107686
3	POLR1E	28	RRP7A	0.00107686
3	POLR1E	28	NR1I2	0.00107686
3	POLR1E	28	NKX2-6	0.00107686
3	POLR1E	28	TBX4	0.00107686
3	POLR1E	28	BAZ1A	0.00107686
4	BAZ1B:DDX21:MYBBP1A	25	BAZ1B	0.00135101
4	BAZ1B:DDX21:MYBBP1A	25	ATAD5	0.00135101
4	BAZ1B:DDX21:MYBBP1A	25	BAZ1A	0.00135101
4	BAZ1B:DDX21:MYBBP1A	25	CD3EAP	0.00135101
4	BAZ1B:DDX21:MYBBP1A	25	DDX21	0.00135101
4	BAZ1B:DDX21:MYBBP1A	25	DEK	0.00135101
4	BAZ1B:DDX21:MYBBP1A	25	MYBBP1A	0.00135101
4	BAZ1B:DDX21:MYBBP1A	25	NKX2-6	0.00135101
4	BAZ1B:DDX21:MYBBP1A	25	NR1I2	0.00135101
4	BAZ1B:DDX21:MYBBP1A	25	POLR1A	0.00135101
4	BAZ1B:DDX21:MYBBP1A	25	POLR1B	0.00135101
4	BAZ1B:DDX21:MYBBP1A	25	POLR1C	0.00135101
4	BAZ1B:DDX21:MYBBP1A	25	POLR1D	0.00135101
4	BAZ1B:DDX21:MYBBP1A	25	POLR1E	0.00135101
4	BAZ1B:DDX21:MYBBP1A	25	TAF1A	0.00135101
4	BAZ1B:DDX21:MYBBP1A	25	TAF1B	0.00135101
4	BAZ1B:DDX21:MYBBP1A	25	TAF1C	0.00135101
4	BAZ1B:DDX21:MYBBP1A	25	TAF1D	0.00135101
4	BAZ1B:DDX21:MYBBP1A	25	TWISTNB	0.00135101
4	BAZ1B:DDX21:MYBBP1A	25	ZNRD1	0.00135101
4	BAZ1B:DDX21:MYBBP1A	25	TBX4	0.00135101
4	BAZ1B:DDX21:MYBBP1A	25	RRP1B	0.00135101
4	BAZ1B:DDX21:MYBBP1A	25	PTRF	0.00135101
4	BAZ1B:DDX21:MYBBP1A	25	RRN3	0.00135101
4	BAZ1B:DDX21:MYBBP1A	25	RRP7A	0.00135101
5	CCT5:CCT6A	81	CCT5	0.00197977
5	CCT5:CCT6A	81	BBIP1	0.00197977
5	CCT5:CCT6A	81	BBS1	0.00197977
5	CCT5:CCT6A	81	BBS10	0.00197977
5	CCT5:CCT6A	81	BBS12	0.00197977
5	CCT5:CCT6A	81	BBS2	0.00197977
5	CCT5:CCT6A	81	BBS4	0.00197977
5	CCT5:CCT6A	81	BBS5	0.00197977
5	CCT5:CCT6A	81	BBS7	0.00197977
5	CCT5:CCT6A	81	BBS9	0.00197977
5	CCT5:CCT6A	81	CCT2	0.00197977
5	CCT5:CCT6A	81	CCT3	0.00197977
5	CCT5:CCT6A	81	CCT4	0.00197977
5	CCT5:CCT6A	81	CCT6A	0.00197977
5	CCT5:CCT6A	81	CCT6B	0.00197977
5	CCT5:CCT6A	81	CCT7	0.00197977
5	CCT5:CCT6A	81	CCT8	0.00197977
5	CCT5:CCT6A	81	HSPE1	0.00197977
5	CCT5:CCT6A	81	MKKS	0.00197977
5	CCT5:CCT6A	81	PFDN1	0.00197977
5	CCT5:CCT6A	81	PFDN2	0.00197977
5	CCT5:CCT6A	81	PFDN4	0.00197977
5	CCT5:CCT6A	81	PFDN5	0.00197977
5	CCT5:CCT6A	81	PFDN6	0.00197977
5	CCT5:CCT6A	81	TCP1	0.00197977
5	CCT5:CCT6A	81	TUBA1A	0.00197977
5	CCT5:CCT6A	81	TUBA1B	0.00197977
5	CCT5:CCT6A	81	TUBA1C	0.00197977
5	CCT5:CCT6A	81	TUBA3C	0.00197977
5	CCT5:CCT6A	81	TUBA3E	0.00197977
5	CCT5:CCT6A	81	TUBA4B	0.00197977
5	CCT5:CCT6A	81	TUBA8	0.00197977
5	CCT5:CCT6A	81	TUBAL3	0.00197977
5	CCT5:CCT6A	81	TUBB1	0.00197977
5	CCT5:CCT6A	81	TUBB2A	0.00197977
5	CCT5:CCT6A	81	TUBB2B	0.00197977
5	CCT5:CCT6A	81	TUBB3	0.00197977
5	CCT5:CCT6A	81	TUBB6	0.00197977
5	CCT5:CCT6A	81	VBP1	0.00197977
5	CCT5:CCT6A	81	PDCL	0.00197977
5	CCT5:CCT6A	81	TTC8	0.00197977
5	CCT5:CCT6A	81	TXNL1	0.00197977
5	CCT5:CCT6A	81	TBCC	0.00197977
5	CCT5:CCT6A	81	TBCD	0.00197977
5	CCT5:CCT6A	81	GFPT2	0.00197977
5	CCT5:CCT6A	81	KIF1C	0.00197977
5	CCT5:CCT6A	81	TBCE	0.00197977
5	CCT5:CCT6A	81	NAPSA	0.00197977
5	CCT5:CCT6A	81	ARL6	0.00197977
5	CCT5:CCT6A	81	REN	0.00197977
5	CCT5:CCT6A	81	HSPA4L	0.00197977
5	CCT5:CCT6A	81	LZTFL1	0.00197977
5	CCT5:CCT6A	81	TBCA	0.00197977
5	CCT5:CCT6A	81	GFPT1	0.00197977
5	CCT5:CCT6A	81	HSP90B2P	0.00197977
5	CCT5:CCT6A	81	KIF1B	0.00197977
5	CCT5:CCT6A	81	TBCB	0.00197977
5	CCT5:CCT6A	81	CCDC28B	0.00197977
5	CCT5:CCT6A	81	DYNC1LI1	0.00197977
5	CCT5:CCT6A	81	ARL2	0.00197977
5	CCT5:CCT6A	81	PDRG1	0.00197977
5	CCT5:CCT6A	81	DNAJA4	0.00197977
5	CCT5:CCT6A	81	KIF1A	0.00197977
5	CCT5:CCT6A	81	DNAJA2	0.00197977
5	CCT5:CCT6A	81	DNAH7	0.00197977
5	CCT5:CCT6A	81	TTC1	0.00197977
5	CCT5:CCT6A	81	DNAI2	0.00197977
5	CCT5:CCT6A	81	DNAH8	0.00197977
5	CCT5:CCT6A	81	TUBB8	0.00197977
5	CCT5:CCT6A	81	DNAH5	0.00197977
5	CCT5:CCT6A	81	PDCL3	0.00197977
5	CCT5:CCT6A	81	MINA	0.00197977
5	CCT5:CCT6A	81	ARL2BP	0.00197977
5	CCT5:CCT6A	81	DNAH3	0.00197977
5	CCT5:CCT6A	81	KIFC1	0.00197977
5	CCT5:CCT6A	81	TXNDC17	0.00197977
5	CCT5:CCT6A	81	DNAL4	0.00197977
5	CCT5:CCT6A	81	LMLN	0.00197977
5	CCT5:CCT6A	81	SLC30A8	0.00197977
5	CCT5:CCT6A	81	RENBP	0.00197977
5	CCT5:CCT6A	81	DNAJB13	0.00197977
6	ORAI2	8	ORAI2	0.00333356
6	ORAI2	8	CRACR2A	0.00333356
6	ORAI2	8	STIM1	0.00333356
6	ORAI2	8	STIM2	0.00333356
6	ORAI2	8	ORAI3	0.00333356
6	ORAI2	8	ORAI1	0.00333356
6	ORAI2	8	SARAF	0.00333356
6	ORAI2	8	ATP2C1	0.00333356
7	VDAC1	39	VDAC1	0.005209
7	VDAC1	39	ATG12	0.005209
7	VDAC1	39	ATG5	0.005209
7	VDAC1	39	BAK1	0.005209
7	VDAC1	39	MAP1LC3A	0.005209
7	VDAC1	39	MAP1LC3B	0.005209
7	VDAC1	39	MFN1	0.005209
7	VDAC1	39	MFN2	0.005209
7	VDAC1	39	MTERF3	0.005209
7	VDAC1	39	PINK1	0.005209
7	VDAC1	39	PPIF	0.005209
7	VDAC1	39	SLC25A31	0.005209
7	VDAC1	39	SLC25A4	0.005209
7	VDAC1	39	SLC25A6	0.005209
7	VDAC1	39	VDAC2	0.005209
7	VDAC1	39	VDAC3	0.005209
7	VDAC1	39	FKBP1B	0.005209
7	VDAC1	39	ATG10	0.005209
7	VDAC1	39	FUNDC1	0.005209
7	VDAC1	39	FBXO7	0.005209
7	VDAC1	39	TCHP	0.005209
7	VDAC1	39	TOMM5	0.005209
7	VDAC1	39	TOMM40	0.005209
7	VDAC1	39	TOMM7	0.005209
7	VDAC1	39	TOMM20	0.005209
7	VDAC1	39	TOMM6	0.005209
7	VDAC1	39	TOMM22	0.005209
7	VDAC1	39	TOMM70A	0.005209
7	VDAC1	39	RAB33B	0.005209
7	VDAC1	39	TP53INP2	0.005209
7	VDAC1	39	MAP1LC3B2	0.005209
7	VDAC1	39	ATG16L2	0.005209
7	VDAC1	39	ATG3	0.005209
7	VDAC1	39	TRAP1	0.005209
7	VDAC1	39	AHSA1	0.005209
7	VDAC1	39	ATG7	0.005209
7	VDAC1	39	ARL2BP	0.005209
7	VDAC1	39	ATG16L1	0.005209
7	VDAC1	39	WIPI2	0.005209
8	ARNT2	9	ARNT2	0.0175481
8	ARNT2	9	NPAS4	0.0175481
8	ARNT2	9	POU3F4	0.0175481
8	ARNT2	9	RFX6	0.0175481
8	ARNT2	9	SIM1	0.0175481
8	ARNT2	9	TACC3	0.0175481
8	ARNT2	9	NPAS1	0.0175481
8	ARNT2	9	NPAS3	0.0175481
8	ARNT2	9	ZNF341	0.0175481
9	RNF168	31	RNF168	0.0176126
9	RNF168	31	BABAM1	0.0176126
9	RNF168	31	BRCC3	0.0176126
9	RNF168	31	BRE	0.0176126
9	RNF168	31	DCLRE1C	0.0176126
9	RNF168	31	FAM175A	0.0176126
9	RNF168	31	HERC2	0.0176126
9	RNF168	31	KDM4A	0.0176126
9	RNF168	31	KDM4B	0.0176126
9	RNF168	31	MDC1	0.0176126
9	RNF168	31	RIF1	0.0176126
9	RNF168	31	RNF4	0.0176126
9	RNF168	31	RNF8	0.0176126
9	RNF168	31	UBE2G2	0.0176126
9	RNF168	31	UBE2V2	0.0176126
9	RNF168	31	UIMC1	0.0176126
9	RNF168	31	WHSC1	0.0176126
9	RNF168	31	UBE2H	0.0176126
9	RNF168	31	KLK10	0.0176126
9	RNF168	31	AUP1	0.0176126
9	RNF168	31	TRPS1	0.0176126
9	RNF168	31	UBE2E3	0.0176126
9	RNF168	31	TCF20	0.0176126
9	RNF168	31	ALG11	0.0176126
9	RNF168	31	DNTT	0.0176126
9	RNF168	31	KLK7	0.0176126
9	RNF168	31	2016-09-03	0.0176126
9	RNF168	31	UBE2W	0.0176126
9	RNF168	31	ZNRF1	0.0176126
9	RNF168	31	RNF165	0.0176126
9	RNF168	31	MGRN1	0.0176126
10	DKK1:WNT2	96	DKK1	0.0311955
10	DKK1:WNT2	96	DKK2	0.0311955
10	DKK1:WNT2	96	FZD1	0.0311955
10	DKK1:WNT2	96	FZD10	0.0311955
10	DKK1:WNT2	96	FZD2	0.0311955
10	DKK1:WNT2	96	FZD3	0.0311955
10	DKK1:WNT2	96	FZD4	0.0311955
10	DKK1:WNT2	96	FZD5	0.0311955
10	DKK1:WNT2	96	FZD6	0.0311955
10	DKK1:WNT2	96	FZD7	0.0311955
10	DKK1:WNT2	96	FZD8	0.0311955
10	DKK1:WNT2	96	FZD9	0.0311955
10	DKK1:WNT2	96	KREMEN1	0.0311955
10	DKK1:WNT2	96	KREMEN2	0.0311955
10	DKK1:WNT2	96	LRP5	0.0311955
10	DKK1:WNT2	96	LRP5L	0.0311955
10	DKK1:WNT2	96	LRP6	0.0311955
10	DKK1:WNT2	96	RSPO1	0.0311955
10	DKK1:WNT2	96	SOST	0.0311955
10	DKK1:WNT2	96	WNT2	0.0311955
10	DKK1:WNT2	96	WNT3A	0.0311955
10	DKK1:WNT2	96	WNT5A	0.0311955
10	DKK1:WNT2	96	WNT10A	0.0311955
10	DKK1:WNT2	96	WNT10B	0.0311955
10	DKK1:WNT2	96	WNT11	0.0311955
10	DKK1:WNT2	96	WNT16	0.0311955
10	DKK1:WNT2	96	WNT2B	0.0311955
10	DKK1:WNT2	96	WNT3	0.0311955
10	DKK1:WNT2	96	WNT4	0.0311955
10	DKK1:WNT2	96	WNT5B	0.0311955
10	DKK1:WNT2	96	WNT6	0.0311955
10	DKK1:WNT2	96	WNT7A	0.0311955
10	DKK1:WNT2	96	WNT7B	0.0311955
10	DKK1:WNT2	96	WNT8A	0.0311955
10	DKK1:WNT2	96	WNT8B	0.0311955
10	DKK1:WNT2	96	WNT9A	0.0311955
10	DKK1:WNT2	96	WNT9B	0.0311955
10	DKK1:WNT2	96	SFRP1	0.0311955
10	DKK1:WNT2	96	SFRP2	0.0311955
10	DKK1:WNT2	96	DKK4	0.0311955
10	DKK1:WNT2	96	SFRP4	0.0311955
10	DKK1:WNT2	96	CSNK1G3	0.0311955
10	DKK1:WNT2	96	WLS	0.0311955
10	DKK1:WNT2	96	FRZB	0.0311955
10	DKK1:WNT2	96	SFRP5	0.0311955
10	DKK1:WNT2	96	CER1	0.0311955
10	DKK1:WNT2	96	CSNK1A1L	0.0311955
10	DKK1:WNT2	96	SAG	0.0311955
10	DKK1:WNT2	96	WIF1	0.0311955
10	DKK1:WNT2	96	PORCN	0.0311955
10	DKK1:WNT2	96	CSNK1G2	0.0311955
10	DKK1:WNT2	96	ARR3	0.0311955
10	DKK1:WNT2	96	WNT1	0.0311955
10	DKK1:WNT2	96	TMED5	0.0311955
10	DKK1:WNT2	96	GPC3	0.0311955
10	DKK1:WNT2	96	ROR2	0.0311955
10	DKK1:WNT2	96	CSNK1A1	0.0311955
10	DKK1:WNT2	96	RYK	0.0311955
10	DKK1:WNT2	96	CTHRC1	0.0311955
10	DKK1:WNT2	96	GNB4	0.0311955
10	DKK1:WNT2	96	ROR1	0.0311955
10	DKK1:WNT2	96	CAPRIN2	0.0311955
10	DKK1:WNT2	96	ATP6AP2	0.0311955
10	DKK1:WNT2	96	MESDC2	0.0311955
10	DKK1:WNT2	96	DVL3	0.0311955
10	DKK1:WNT2	96	ZNRF3	0.0311955
10	DKK1:WNT2	96	GNB2	0.0311955
10	DKK1:WNT2	96	SERPINF1	0.0311955
10	DKK1:WNT2	96	PTK7	0.0311955
10	DKK1:WNT2	96	NDP	0.0311955
10	DKK1:WNT2	96	IGFBP4	0.0311955
10	DKK1:WNT2	96	LRRFIP2	0.0311955
10	DKK1:WNT2	96	APCDD1	0.0311955
10	DKK1:WNT2	96	VPS26A	0.0311955
10	DKK1:WNT2	96	RNF43	0.0311955
10	DKK1:WNT2	96	NKD2	0.0311955
10	DKK1:WNT2	96	LGR6	0.0311955
10	DKK1:WNT2	96	RSPO3	0.0311955
10	DKK1:WNT2	96	LGR5	0.0311955
10	DKK1:WNT2	96	RSPO4	0.0311955
10	DKK1:WNT2	96	RSPO2	0.0311955
10	DKK1:WNT2	96	ZMYM4	0.0311955
10	DKK1:WNT2	96	VPS29	0.0311955
10	DKK1:WNT2	96	VPS35	0.0311955
10	DKK1:WNT2	96	SNX3	0.0311955
10	DKK1:WNT2	96	VPS26B	0.0311955
10	DKK1:WNT2	96	ANTXR2	0.0311955
10	DKK1:WNT2	96	CCDC88C	0.0311955
10	DKK1:WNT2	96	DAND5	0.0311955
10	DKK1:WNT2	96	TDGF1	0.0311955
10	DKK1:WNT2	96	USP8	0.0311955
10	DKK1:WNT2	96	ALPK3	0.0311955
10	DKK1:WNT2	96	TBC1D5	0.0311955
10	DKK1:WNT2	96	MRI1	0.0311955
10	DKK1:WNT2	96	TMEM88	0.0311955
10	DKK1:WNT2	96	CD164	0.0311955
11	TRADD	71	TRADD	0.0342224
11	TRADD	71	BAG4	0.0342224
11	TRADD	71	BID	0.0342224
11	TRADD	71	CASP2	0.0342224
11	TRADD	71	CFLAR	0.0342224
11	TRADD	71	CLIP3	0.0342224
11	TRADD	71	CRADD	0.0342224
11	TRADD	71	DAXX	0.0342224
11	TRADD	71	EDAR	0.0342224
11	TRADD	71	FADD	0.0342224
11	TRADD	71	FAS	0.0342224
11	TRADD	71	FASLG	0.0342224
11	TRADD	71	KRT20	0.0342224
11	TRADD	71	MADD	0.0342224
11	TRADD	71	MAP3K5	0.0342224
11	TRADD	71	MAP4K2	0.0342224
11	TRADD	71	MAP4K3	0.0342224
11	TRADD	71	MAP4K4	0.0342224
11	TRADD	71	MAP4K5	0.0342224
11	TRADD	71	NRK	0.0342224
11	TRADD	71	NSMAF	0.0342224
11	TRADD	71	PIDD1	0.0342224
11	TRADD	71	RBCK1	0.0342224
11	TRADD	71	RFFL	0.0342224
11	TRADD	71	RFK	0.0342224
11	TRADD	71	RIPK1	0.0342224
11	TRADD	71	RNF31	0.0342224
11	TRADD	71	SHARPIN	0.0342224
11	TRADD	71	SMPD1	0.0342224
11	TRADD	71	SMPD3	0.0342224
11	TRADD	71	TANK	0.0342224
11	TRADD	71	TAX1BP1	0.0342224
11	TRADD	71	TNFAIP3	0.0342224
11	TRADD	71	TNFRSF10B	0.0342224
11	TRADD	71	TNFRSF1A	0.0342224
11	TRADD	71	TNFSF10	0.0342224
11	TRADD	71	TRAF1	0.0342224
11	TRADD	71	BEX2	0.0342224
11	TRADD	71	CD27	0.0342224
11	TRADD	71	TNFRSF14	0.0342224
11	TRADD	71	CARD10	0.0342224
11	TRADD	71	TNFRSF4	0.0342224
11	TRADD	71	TNFRSF9	0.0342224
11	TRADD	71	TNFRSF8	0.0342224
11	TRADD	71	APIP	0.0342224
11	TRADD	71	TDP2	0.0342224
11	TRADD	71	TNFSF9	0.0342224
11	TRADD	71	MKNK2	0.0342224
11	TRADD	71	TNFRSF17	0.0342224
11	TRADD	71	ANXA4	0.0342224
11	TRADD	71	TNFRSF10D	0.0342224
11	TRADD	71	LMNB2	0.0342224
11	TRADD	71	NGFRAP1	0.0342224
11	TRADD	71	RASSF5	0.0342224
11	TRADD	71	TNFSF8	0.0342224
11	TRADD	71	TNFRSF10C	0.0342224
11	TRADD	71	TNFSF4	0.0342224
11	TRADD	71	ASAH1	0.0342224
11	TRADD	71	SLC2A14	0.0342224
11	TRADD	71	MAP3K9	0.0342224
11	TRADD	71	TNIP3	0.0342224
11	TRADD	71	RHBDD3	0.0342224
11	TRADD	71	OTULIN	0.0342224
11	TRADD	71	SMPD2	0.0342224
11	TRADD	71	TRIM37	0.0342224
11	TRADD	71	ZNF655	0.0342224
11	TRADD	71	EDARADD	0.0342224
11	TRADD	71	EDA	0.0342224
11	TRADD	71	EDA2R	0.0342224
11	TRADD	71	DNAJC7	0.0342224
11	TRADD	71	IER3	0.0342224
12	MVD	8	MVD	0.0364376
12	MVD	8	GLS	0.0364376
12	MVD	8	MVK	0.0364376
12	MVD	8	NANS	0.0364376
12	MVD	8	PISD	0.0364376
12	MVD	8	GLUD2	0.0364376
12	MVD	8	GLUD1	0.0364376
12	MVD	8	SIRT4	0.0364376
13	PGAM1	82	PGAM1	0.039758
13	PGAM1	82	ALDOA	0.039758
13	PGAM1	82	ALDOB	0.039758
13	PGAM1	82	ALDOC	0.039758
13	PGAM1	82	BPGM	0.039758
13	PGAM1	82	ECI1	0.039758
13	PGAM1	82	ENO1	0.039758
13	PGAM1	82	ENO2	0.039758
13	PGAM1	82	ENO3	0.039758
13	PGAM1	82	GAPDH	0.039758
13	PGAM1	82	GPX4	0.039758
13	PGAM1	82	HMGCS1	0.039758
13	PGAM1	82	HMGCS2	0.039758
13	PGAM1	82	HSD17B10	0.039758
13	PGAM1	82	MDH2	0.039758
13	PGAM1	82	NME1	0.039758
13	PGAM1	82	NME2	0.039758
13	PGAM1	82	NME4	0.039758
13	PGAM1	82	PGAM2	0.039758
13	PGAM1	82	PGAM4	0.039758
13	PGAM1	82	PGK1	0.039758
13	PGAM1	82	PYGB	0.039758
13	PGAM1	82	PGK2	0.039758
13	PGAM1	82	PYGL	0.039758
13	PGAM1	82	PYGM	0.039758
13	PGAM1	82	GAPDHS	0.039758
13	PGAM1	82	PGD	0.039758
13	PGAM1	82	ISYNA1	0.039758
13	PGAM1	82	TKT	0.039758
13	PGAM1	82	TK2	0.039758
13	PGAM1	82	ITPA	0.039758
13	PGAM1	82	DUT	0.039758
13	PGAM1	82	ACO2	0.039758
13	PGAM1	82	GPD2	0.039758
13	PGAM1	82	SNX12	0.039758
13	PGAM1	82	TCEA3	0.039758
13	PGAM1	82	PYROXD1	0.039758
13	PGAM1	82	AK2	0.039758
13	PGAM1	82	ACTRT1	0.039758
13	PGAM1	82	CA10	0.039758
13	PGAM1	82	UGP2	0.039758
13	PGAM1	82	NME3	0.039758
13	PGAM1	82	PDSS2	0.039758
13	PGAM1	82	GBE1	0.039758
13	PGAM1	82	SNX3	0.039758
13	PGAM1	82	PGM1	0.039758
13	PGAM1	82	PDSS1	0.039758
13	PGAM1	82	TKTL2	0.039758
13	PGAM1	82	HSF2	0.039758
13	PGAM1	82	AKR7A2	0.039758
13	PGAM1	82	PPP1R8	0.039758
13	PGAM1	82	PSAT1	0.039758
13	PGAM1	82	IDH1	0.039758
13	PGAM1	82	SORD	0.039758
13	PGAM1	82	TALDO1	0.039758
13	PGAM1	82	GCLM	0.039758
13	PGAM1	82	GPX1	0.039758
13	PGAM1	82	ACADVL	0.039758
13	PGAM1	82	SMS	0.039758
13	PGAM1	82	CS	0.039758
13	PGAM1	82	ACLY	0.039758
13	PGAM1	82	AK1	0.039758
13	PGAM1	82	IDH2	0.039758
13	PGAM1	82	AKR1B15	0.039758
13	PGAM1	82	AKR7A3	0.039758
13	PGAM1	82	COASY	0.039758
13	PGAM1	82	TRMT10C	0.039758
13	PGAM1	82	KIAA0391	0.039758
13	PGAM1	82	ELAC2	0.039758
13	PGAM1	82	LTA4H	0.039758
13	PGAM1	82	GZMA	0.039758
13	PGAM1	82	SLC25A10	0.039758
13	PGAM1	82	PCYT1A	0.039758
13	PGAM1	82	COQ6	0.039758
13	PGAM1	82	PNLIPRP2	0.039758
13	PGAM1	82	PCYT1B	0.039758
13	PGAM1	82	ARSE	0.039758
13	PGAM1	82	GCLC	0.039758
13	PGAM1	82	OXCT1	0.039758
13	PGAM1	82	ATIC	0.039758
13	PGAM1	82	HPD	0.039758
13	PGAM1	82	SGSH	0.039758

## Sheet: Table S6
Table S6: This table lists the modules discovered using the full model of SMITE (SMITE-F) with spin-glass. The number and names of genes in the module as well as the module significance score is also listed.
Module_Number	Module_Name	Number_Genes_in_Module	Module_Genes	Module_Significance
1	HOXA10	82	HOXA10	1.14245e-05
1	HOXA10	82	EMX2	1.14245e-05
1	HOXA10	82	HOXA9	1.14245e-05
1	HOXA10	82	IGFBP1	1.14245e-05
1	HOXA10	82	MEIS1	1.14245e-05
1	HOXA10	82	MEIS2	1.14245e-05
1	HOXA10	82	MEIS3	1.14245e-05
1	HOXA10	82	PBX1	1.14245e-05
1	HOXA10	82	PBX2	1.14245e-05
1	HOXA10	82	PBX3	1.14245e-05
1	HOXA10	82	PBX4	1.14245e-05
1	HOXA10	82	RLF	1.14245e-05
1	HOXA10	82	HOXA5	1.14245e-05
1	HOXA10	82	HOXB5	1.14245e-05
1	HOXA10	82	HOXD10	1.14245e-05
1	HOXA10	82	CD52	1.14245e-05
1	HOXA10	82	SCG3	1.14245e-05
1	HOXA10	82	ACSM3	1.14245e-05
1	HOXA10	82	HOXB6	1.14245e-05
1	HOXA10	82	CALB1	1.14245e-05
1	HOXA10	82	GPR183	1.14245e-05
1	HOXA10	82	HOXA6	1.14245e-05
1	HOXA10	82	NKX2-4	1.14245e-05
1	HOXA10	82	HOXA4	1.14245e-05
1	HOXA10	82	MEIS3P1	1.14245e-05
1	HOXA10	82	HOXD9	1.14245e-05
1	HOXA10	82	HOXD12	1.14245e-05
1	HOXA10	82	GTF2A1L	1.14245e-05
1	HOXA10	82	HOXD11	1.14245e-05
1	HOXA10	82	HOXC10	1.14245e-05
1	HOXA10	82	MME	1.14245e-05
1	HOXA10	82	JADE1	1.14245e-05
1	HOXA10	82	HOXC9	1.14245e-05
1	HOXA10	82	HOXB8	1.14245e-05
1	HOXA10	82	HOXD4	1.14245e-05
1	HOXA10	82	POU6F2	1.14245e-05
1	HOXA10	82	POU6F1	1.14245e-05
1	HOXA10	82	SGCG	1.14245e-05
1	HOXA10	82	CDX4	1.14245e-05
1	HOXA10	82	HOXC4	1.14245e-05
1	HOXA10	82	ALX3	1.14245e-05
1	HOXA10	82	HOXB4	1.14245e-05
1	HOXA10	82	HOXD13	1.14245e-05
1	HOXA10	82	HOXC12	1.14245e-05
1	HOXA10	82	PYCARD	1.14245e-05
1	HOXA10	82	HOXD8	1.14245e-05
1	HOXA10	82	HOXB13	1.14245e-05
1	HOXA10	82	PDIA5	1.14245e-05
1	HOXA10	82	PRRX2	1.14245e-05
1	HOXA10	82	HR	1.14245e-05
1	HOXA10	82	HOXA11	1.14245e-05
1	HOXA10	82	ALX4	1.14245e-05
1	HOXA10	82	ALX1	1.14245e-05
1	HOXA10	82	HOXA13	1.14245e-05
1	HOXA10	82	DLX6	1.14245e-05
1	HOXA10	82	RAX	1.14245e-05
1	HOXA10	82	SOX15	1.14245e-05
1	HOXA10	82	HOXC13	1.14245e-05
1	HOXA10	82	HOXC11	1.14245e-05
1	HOXA10	82	RAX2	1.14245e-05
1	HOXA10	82	HOXB2	1.14245e-05
1	HOXA10	82	ZMPSTE24	1.14245e-05
1	HOXA10	82	HAND1	1.14245e-05
1	HOXA10	82	RBPMS	1.14245e-05
1	HOXA10	82	MLLT1	1.14245e-05
1	HOXA10	82	MMP12	1.14245e-05
1	HOXA10	82	POU4F3	1.14245e-05
1	HOXA10	82	POU3F4	1.14245e-05
1	HOXA10	82	MIXL1	1.14245e-05
1	HOXA10	82	POU3F3	1.14245e-05
1	HOXA10	82	POU4F2	1.14245e-05
1	HOXA10	82	POU3F1	1.14245e-05
1	HOXA10	82	POU4F1	1.14245e-05
1	HOXA10	82	HSFY1	1.14245e-05
1	HOXA10	82	GCM2	1.14245e-05
1	HOXA10	82	PYDC1	1.14245e-05
1	HOXA10	82	NLRP5	1.14245e-05
1	HOXA10	82	TH	1.14245e-05
1	HOXA10	82	FAAH2	1.14245e-05
1	HOXA10	82	NLRP6	1.14245e-05
1	HOXA10	82	MNDA	1.14245e-05
1	HOXA10	82	EN2	1.14245e-05
2	POLR1C	53	POLR1C	0.00278711
2	POLR1C	53	BAZ1B	0.00278711
2	POLR1C	53	BDP1	0.00278711
2	POLR1C	53	BRF1	0.00278711
2	POLR1C	53	BRF2	0.00278711
2	POLR1C	53	CD3EAP	0.00278711
2	POLR1C	53	CRCP	0.00278711
2	POLR1C	53	DDX21	0.00278711
2	POLR1C	53	DEK	0.00278711
2	POLR1C	53	GTF3A	0.00278711
2	POLR1C	53	GTF3C1	0.00278711
2	POLR1C	53	GTF3C2	0.00278711
2	POLR1C	53	GTF3C3	0.00278711
2	POLR1C	53	GTF3C4	0.00278711
2	POLR1C	53	GTF3C5	0.00278711
2	POLR1C	53	GTF3C6	0.00278711
2	POLR1C	53	MYBBP1A	0.00278711
2	POLR1C	53	POLR1A	0.00278711
2	POLR1C	53	POLR1B	0.00278711
2	POLR1C	53	POLR1D	0.00278711
2	POLR1C	53	POLR1E	0.00278711
2	POLR1C	53	POLR3A	0.00278711
2	POLR1C	53	POLR3B	0.00278711
2	POLR1C	53	POLR3C	0.00278711
2	POLR1C	53	POLR3D	0.00278711
2	POLR1C	53	POLR3E	0.00278711
2	POLR1C	53	POLR3F	0.00278711
2	POLR1C	53	POLR3G	0.00278711
2	POLR1C	53	POLR3GL	0.00278711
2	POLR1C	53	POLR3H	0.00278711
2	POLR1C	53	POLR3K	0.00278711
2	POLR1C	53	PTRF	0.00278711
2	POLR1C	53	RRN3	0.00278711
2	POLR1C	53	SNAPC1	0.00278711
2	POLR1C	53	SNAPC2	0.00278711
2	POLR1C	53	SNAPC3	0.00278711
2	POLR1C	53	SNAPC4	0.00278711
2	POLR1C	53	SNAPC5	0.00278711
2	POLR1C	53	SSB	0.00278711
2	POLR1C	53	TAF1A	0.00278711
2	POLR1C	53	TAF1B	0.00278711
2	POLR1C	53	TAF1C	0.00278711
2	POLR1C	53	TAF1D	0.00278711
2	POLR1C	53	TTF1	0.00278711
2	POLR1C	53	TWISTNB	0.00278711
2	POLR1C	53	UBTF	0.00278711
2	POLR1C	53	ZNRD1	0.00278711
2	POLR1C	53	ZNF143	0.00278711
2	POLR1C	53	RRP1B	0.00278711
2	POLR1C	53	RASL11A	0.00278711
2	POLR1C	53	ATAD5	0.00278711
2	POLR1C	53	RRP7A	0.00278711
2	POLR1C	53	MYNN	0.00278711
3	FES:PLXNA1	40	FES	0.00473556
3	FES:PLXNA1	40	CRMP1	0.00473556
3	FES:PLXNA1	40	DPYSL2	0.00473556
3	FES:PLXNA1	40	DPYSL3	0.00473556
3	FES:PLXNA1	40	DPYSL4	0.00473556
3	FES:PLXNA1	40	DPYSL5	0.00473556
3	FES:PLXNA1	40	NRP1	0.00473556
3	FES:PLXNA1	40	PLXNA1	0.00473556
3	FES:PLXNA1	40	PLXNA2	0.00473556
3	FES:PLXNA1	40	PLXNA3	0.00473556
3	FES:PLXNA1	40	PLXNA4	0.00473556
3	FES:PLXNA1	40	RND1	0.00473556
3	FES:PLXNA1	40	SEMA3A	0.00473556
3	FES:PLXNA1	40	SEMA6C	0.00473556
3	FES:PLXNA1	40	SEMA6A	0.00473556
3	FES:PLXNA1	40	SEMA6D	0.00473556
3	FES:PLXNA1	40	FARP2	0.00473556
3	FES:PLXNA1	40	SEMA6B	0.00473556
3	FES:PLXNA1	40	SEMA3F	0.00473556
3	FES:PLXNA1	40	SEMA3C	0.00473556
3	FES:PLXNA1	40	PLXNB3	0.00473556
3	FES:PLXNA1	40	PLXNB2	0.00473556
3	FES:PLXNA1	40	SEMA4C	0.00473556
3	FES:PLXNA1	40	HACE1	0.00473556
3	FES:PLXNA1	40	TREM2	0.00473556
3	FES:PLXNA1	40	DPYS	0.00473556
3	FES:PLXNA1	40	SEMA4G	0.00473556
3	FES:PLXNA1	40	SEMA4B	0.00473556
3	FES:PLXNA1	40	PLXNB1	0.00473556
3	FES:PLXNA1	40	SEMA4A	0.00473556
3	FES:PLXNA1	40	FSCN1	0.00473556
3	FES:PLXNA1	40	PLXND1	0.00473556
3	FES:PLXNA1	40	SEMA3G	0.00473556
3	FES:PLXNA1	40	NRP2	0.00473556
3	FES:PLXNA1	40	SEMA3B	0.00473556
3	FES:PLXNA1	40	PLXNC1	0.00473556
3	FES:PLXNA1	40	SEMA3D	0.00473556
3	FES:PLXNA1	40	SEMA3E	0.00473556
3	FES:PLXNA1	40	SEMA4F	0.00473556
3	FES:PLXNA1	40	RND2	0.00473556
4	LAMA5	71	LAMA5	0.00788763
4	LAMA5	71	AGRN	0.00788763
4	LAMA5	71	ARHGEF6	0.00788763
4	LAMA5	71	CHRNA1	0.00788763
4	LAMA5	71	DAG1	0.00788763
4	LAMA5	71	DMD	0.00788763
4	LAMA5	71	GIT2	0.00788763
4	LAMA5	71	LAMB1	0.00788763
4	LAMA5	71	LAMB2	0.00788763
4	LAMA5	71	LAMC1	0.00788763
4	LAMA5	71	LAMC2	0.00788763
4	LAMA5	71	LAMC3	0.00788763
4	LAMA5	71	NID1	0.00788763
4	LAMA5	71	NID2	0.00788763
4	LAMA5	71	NTN4	0.00788763
4	LAMA5	71	PAK4	0.00788763
4	LAMA5	71	PAK6	0.00788763
4	LAMA5	71	RAPSN	0.00788763
4	LAMA5	71	SV2A	0.00788763
4	LAMA5	71	UTRN	0.00788763
4	LAMA5	71	SV2B	0.00788763
4	LAMA5	71	SV2C	0.00788763
4	LAMA5	71	LAMA3	0.00788763
4	LAMA5	71	LAMA4	0.00788763
4	LAMA5	71	LAMA1	0.00788763
4	LAMA5	71	LAMA2	0.00788763
4	LAMA5	71	CHRNG	0.00788763
4	LAMA5	71	CHRNB1	0.00788763
4	LAMA5	71	MUSK	0.00788763
4	LAMA5	71	DTNA	0.00788763
4	LAMA5	71	STAU2	0.00788763
4	LAMA5	71	SNTB1	0.00788763
4	LAMA5	71	EGFLAM	0.00788763
4	LAMA5	71	DTNB	0.00788763
4	LAMA5	71	SGCB	0.00788763
4	LAMA5	71	SGCA	0.00788763
4	LAMA5	71	SGCD	0.00788763
4	LAMA5	71	SGCZ	0.00788763
4	LAMA5	71	SGCG	0.00788763
4	LAMA5	71	SGCE	0.00788763
4	LAMA5	71	PTPRS	0.00788763
4	LAMA5	71	LIMK2	0.00788763
4	LAMA5	71	CHRND	0.00788763
4	LAMA5	71	CHRNB4	0.00788763
4	LAMA5	71	CHRNE	0.00788763
4	LAMA5	71	CHRNA3	0.00788763
4	LAMA5	71	CHRNA5	0.00788763
4	LAMA5	71	CHRNB2	0.00788763
4	LAMA5	71	CHRNA6	0.00788763
4	LAMA5	71	CHRNA4	0.00788763
4	LAMA5	71	CHRNA7	0.00788763
4	LAMA5	71	CHRNB3	0.00788763
4	LAMA5	71	CHRNA9	0.00788763
4	LAMA5	71	CHRNA2	0.00788763
4	LAMA5	71	SNTA1	0.00788763
4	LAMA5	71	ITGB1BP2	0.00788763
4	LAMA5	71	HS3ST2	0.00788763
4	LAMA5	71	TMPRSS6	0.00788763
4	LAMA5	71	SCN4A	0.00788763
4	LAMA5	71	MMP19	0.00788763
4	LAMA5	71	GLCE	0.00788763
4	LAMA5	71	HS6ST2	0.00788763
4	LAMA5	71	HPSE2	0.00788763
4	LAMA5	71	HS3ST5	0.00788763
4	LAMA5	71	DRP2	0.00788763
4	LAMA5	71	MMP20	0.00788763
4	LAMA5	71	TBC1D5	0.00788763
4	LAMA5	71	NDST2	0.00788763
4	LAMA5	71	CD151	0.00788763
4	LAMA5	71	DST	0.00788763
4	LAMA5	71	LAMB3	0.00788763
5	CTSA	10	CTSA	0.0120254
5	CTSA	10	ASS1	0.0120254
5	CTSA	10	GLB1	0.0120254
5	CTSA	10	LAMP2	0.0120254
5	CTSA	10	MVD	0.0120254
5	CTSA	10	NEU1	0.0120254
5	CTSA	10	OAT	0.0120254
5	CTSA	10	PISD	0.0120254
5	CTSA	10	NANS	0.0120254
5	CTSA	10	MVK	0.0120254
6	MYL12A:MYL6:SORBS1	44	MYL12A	0.0132928
6	MYL12A:MYL6:SORBS1	44	ACTA2	0.0132928
6	MYL12A:MYL6:SORBS1	44	ACTG2	0.0132928
6	MYL12A:MYL6:SORBS1	44	CALD1	0.0132928
6	MYL12A:MYL6:SORBS1	44	CGN	0.0132928
6	MYL12A:MYL6:SORBS1	44	LMOD1	0.0132928
6	MYL12A:MYL6:SORBS1	44	MYH10	0.0132928
6	MYL12A:MYL6:SORBS1	44	MYH11	0.0132928
6	MYL12A:MYL6:SORBS1	44	MYH14	0.0132928
6	MYL12A:MYL6:SORBS1	44	MYH9	0.0132928
6	MYL12A:MYL6:SORBS1	44	MYL10	0.0132928
6	MYL12A:MYL6:SORBS1	44	MYL12B	0.0132928
6	MYL12A:MYL6:SORBS1	44	MYL5	0.0132928
6	MYL12A:MYL6:SORBS1	44	MYL6	0.0132928
6	MYL12A:MYL6:SORBS1	44	MYL6B	0.0132928
6	MYL12A:MYL6:SORBS1	44	MYL7	0.0132928
6	MYL12A:MYL6:SORBS1	44	MYL9	0.0132928
6	MYL12A:MYL6:SORBS1	44	MYLK	0.0132928
6	MYL12A:MYL6:SORBS1	44	MYLK2	0.0132928
6	MYL12A:MYL6:SORBS1	44	MYLK3	0.0132928
6	MYL12A:MYL6:SORBS1	44	MYLK4	0.0132928
6	MYL12A:MYL6:SORBS1	44	MYLPF	0.0132928
6	MYL12A:MYL6:SORBS1	44	PPP1R12A	0.0132928
6	MYL12A:MYL6:SORBS1	44	PPP1R12B	0.0132928
6	MYL12A:MYL6:SORBS1	44	PPP1R12C	0.0132928
6	MYL12A:MYL6:SORBS1	44	SORBS1	0.0132928
6	MYL12A:MYL6:SORBS1	44	SORBS3	0.0132928
6	MYL12A:MYL6:SORBS1	44	STXBP3	0.0132928
6	MYL12A:MYL6:SORBS1	44	TPM1	0.0132928
6	MYL12A:MYL6:SORBS1	44	TPM2	0.0132928
6	MYL12A:MYL6:SORBS1	44	TPM3	0.0132928
6	MYL12A:MYL6:SORBS1	44	TPM4	0.0132928
6	MYL12A:MYL6:SORBS1	44	CIT	0.0132928
6	MYL12A:MYL6:SORBS1	44	KIF26B	0.0132928
6	MYL12A:MYL6:SORBS1	44	FLOT2	0.0132928
6	MYL12A:MYL6:SORBS1	44	CNN1	0.0132928
6	MYL12A:MYL6:SORBS1	44	TAGLN	0.0132928
6	MYL12A:MYL6:SORBS1	44	LDB3	0.0132928
6	MYL12A:MYL6:SORBS1	44	MYL2	0.0132928
6	MYL12A:MYL6:SORBS1	44	GOPC	0.0132928
6	MYL12A:MYL6:SORBS1	44	TRPM7	0.0132928
6	MYL12A:MYL6:SORBS1	44	MB	0.0132928
6	MYL12A:MYL6:SORBS1	44	CDC42BPA	0.0132928
6	MYL12A:MYL6:SORBS1	44	MYO18A	0.0132928
7	PCGF3	8	PCGF3	0.0148571
7	PCGF3	8	BCOR	0.0148571
7	PCGF3	8	BCORL1	0.0148571
7	PCGF3	8	KDM2B	0.0148571
7	PCGF3	8	PCGF1	0.0148571
7	PCGF3	8	MOXD2P	0.0148571
7	PCGF3	8	MOXD1	0.0148571
7	PCGF3	8	KDM2A	0.0148571
8	LMX1A:SLC7A5	11	LMX1A	0.0153711
8	LMX1A:SLC7A5	11	FOXD1	0.0153711
8	LMX1A:SLC7A5	11	FOXD2	0.0153711
8	LMX1A:SLC7A5	11	FOXD3	0.0153711
8	LMX1A:SLC7A5	11	LHX3	0.0153711
8	LMX1A:SLC7A5	11	TFIP11	0.0153711
8	LMX1A:SLC7A5	11	SLC7A5	0.0153711
8	LMX1A:SLC7A5	11	LMX1B	0.0153711
8	LMX1A:SLC7A5	11	DQX1	0.0153711
8	LMX1A:SLC7A5	11	DHX32	0.0153711
8	LMX1A:SLC7A5	11	CAPN15	0.0153711
9	VCAN	50	VCAN	0.0265582
9	VCAN	50	B3GALT6	0.0265582
9	VCAN	50	B3GAT1	0.0265582
9	VCAN	50	B3GAT2	0.0265582
9	VCAN	50	B3GAT3	0.0265582
9	VCAN	50	B4GALT7	0.0265582
9	VCAN	50	BCAN	0.0265582
9	VCAN	50	BGN	0.0265582
9	VCAN	50	CDH11	0.0265582
9	VCAN	50	CHPF	0.0265582
9	VCAN	50	CHPF2	0.0265582
9	VCAN	50	CHST11	0.0265582
9	VCAN	50	CHST12	0.0265582
9	VCAN	50	CHST13	0.0265582
9	VCAN	50	CHST14	0.0265582
9	VCAN	50	CHST15	0.0265582
9	VCAN	50	CHST3	0.0265582
9	VCAN	50	CHST7	0.0265582
9	VCAN	50	CHST9	0.0265582
9	VCAN	50	CHSY1	0.0265582
9	VCAN	50	CHSY3	0.0265582
9	VCAN	50	CSGALNACT1	0.0265582
9	VCAN	50	CSGALNACT2	0.0265582
9	VCAN	50	CSPG4	0.0265582
9	VCAN	50	CSPG5	0.0265582
9	VCAN	50	DCN	0.0265582
9	VCAN	50	DSE	0.0265582
9	VCAN	50	DSEL	0.0265582
9	VCAN	50	FAP	0.0265582
9	VCAN	50	GXYLT1	0.0265582
9	VCAN	50	IGFBP7	0.0265582
9	VCAN	50	ISLR	0.0265582
9	VCAN	50	MFGE8	0.0265582
9	VCAN	50	NCAN	0.0265582
9	VCAN	50	PTPRZ1	0.0265582
9	VCAN	50	PXDN	0.0265582
9	VCAN	50	UST	0.0265582
9	VCAN	50	ADAMTS4	0.0265582
9	VCAN	50	PODN	0.0265582
9	VCAN	50	PTS	0.0265582
9	VCAN	50	PLA2G1B	0.0265582
9	VCAN	50	MMP10	0.0265582
9	VCAN	50	CTRB2	0.0265582
9	VCAN	50	TCN1	0.0265582
9	VCAN	50	RABGGTB	0.0265582
9	VCAN	50	RDH10	0.0265582
9	VCAN	50	CHML	0.0265582
9	VCAN	50	RABGGTA	0.0265582
9	VCAN	50	CHM	0.0265582
9	VCAN	50	PTP4A2	0.0265582
10	HIST1H2AC:HIST2H2AB:HIST2H2BE:HIST3H2A	57	HIST1H2AC	0.0343718
10	HIST1H2AC:HIST2H2AB:HIST2H2BE:HIST3H2A	57	H2AFJ	0.0343718
10	HIST1H2AC:HIST2H2AB:HIST2H2BE:HIST3H2A	57	H2AFX	0.0343718
10	HIST1H2AC:HIST2H2AB:HIST2H2BE:HIST3H2A	57	H2BFM	0.0343718
10	HIST1H2AC:HIST2H2AB:HIST2H2BE:HIST3H2A	57	H2BFWT	0.0343718
10	HIST1H2AC:HIST2H2AB:HIST2H2BE:HIST3H2A	57	HDAC10	0.0343718
10	HIST1H2AC:HIST2H2AB:HIST2H2BE:HIST3H2A	57	HDAC11	0.0343718
10	HIST1H2AC:HIST2H2AB:HIST2H2BE:HIST3H2A	57	HDAC4	0.0343718
10	HIST1H2AC:HIST2H2AB:HIST2H2BE:HIST3H2A	57	HDAC5	0.0343718
10	HIST1H2AC:HIST2H2AB:HIST2H2BE:HIST3H2A	57	HDAC6	0.0343718
10	HIST1H2AC:HIST2H2AB:HIST2H2BE:HIST3H2A	57	HDAC7	0.0343718
10	HIST1H2AC:HIST2H2AB:HIST2H2BE:HIST3H2A	57	HDAC8	0.0343718
10	HIST1H2AC:HIST2H2AB:HIST2H2BE:HIST3H2A	57	HDAC9	0.0343718
10	HIST1H2AC:HIST2H2AB:HIST2H2BE:HIST3H2A	57	HIST1H2AA	0.0343718
10	HIST1H2AC:HIST2H2AB:HIST2H2BE:HIST3H2A	57	HIST1H2AB	0.0343718
10	HIST1H2AC:HIST2H2AB:HIST2H2BE:HIST3H2A	57	HIST1H2AD	0.0343718
10	HIST1H2AC:HIST2H2AB:HIST2H2BE:HIST3H2A	57	HIST1H2AG	0.0343718
10	HIST1H2AC:HIST2H2AB:HIST2H2BE:HIST3H2A	57	HIST1H2AH	0.0343718
10	HIST1H2AC:HIST2H2AB:HIST2H2BE:HIST3H2A	57	HIST1H2AJ	0.0343718
10	HIST1H2AC:HIST2H2AB:HIST2H2BE:HIST3H2A	57	HIST1H2BA	0.0343718
10	HIST1H2AC:HIST2H2AB:HIST2H2BE:HIST3H2A	57	HIST1H2BB	0.0343718
10	HIST1H2AC:HIST2H2AB:HIST2H2BE:HIST3H2A	57	HIST1H2BC	0.0343718
10	HIST1H2AC:HIST2H2AB:HIST2H2BE:HIST3H2A	57	HIST1H2BD	0.0343718
10	HIST1H2AC:HIST2H2AB:HIST2H2BE:HIST3H2A	57	HIST1H2BH	0.0343718
10	HIST1H2AC:HIST2H2AB:HIST2H2BE:HIST3H2A	57	HIST1H2BJ	0.0343718
10	HIST1H2AC:HIST2H2AB:HIST2H2BE:HIST3H2A	57	HIST1H2BK	0.0343718
10	HIST1H2AC:HIST2H2AB:HIST2H2BE:HIST3H2A	57	HIST1H2BL	0.0343718
10	HIST1H2AC:HIST2H2AB:HIST2H2BE:HIST3H2A	57	HIST1H2BM	0.0343718
10	HIST1H2AC:HIST2H2AB:HIST2H2BE:HIST3H2A	57	HIST1H2BN	0.0343718
10	HIST1H2AC:HIST2H2AB:HIST2H2BE:HIST3H2A	57	HIST1H2BO	0.0343718
10	HIST1H2AC:HIST2H2AB:HIST2H2BE:HIST3H2A	57	HIST2H2AA3	0.0343718
10	HIST1H2AC:HIST2H2AB:HIST2H2BE:HIST3H2A	57	HIST2H2AB	0.0343718
10	HIST1H2AC:HIST2H2AB:HIST2H2BE:HIST3H2A	57	HIST2H2AC	0.0343718
10	HIST1H2AC:HIST2H2AB:HIST2H2BE:HIST3H2A	57	HIST2H2BE	0.0343718
10	HIST1H2AC:HIST2H2AB:HIST2H2BE:HIST3H2A	57	HIST2H2BF	0.0343718
10	HIST1H2AC:HIST2H2AB:HIST2H2BE:HIST3H2A	57	HIST3H2A	0.0343718
10	HIST1H2AC:HIST2H2AB:HIST2H2BE:HIST3H2A	57	HIST3H2BB	0.0343718
10	HIST1H2AC:HIST2H2AB:HIST2H2BE:HIST3H2A	57	H2AFV	0.0343718
10	HIST1H2AC:HIST2H2AB:HIST2H2BE:HIST3H2A	57	NAP1L1	0.0343718
10	HIST1H2AC:HIST2H2AB:HIST2H2BE:HIST3H2A	57	H2AFY	0.0343718
10	HIST1H2AC:HIST2H2AB:HIST2H2BE:HIST3H2A	57	NAP1L3	0.0343718
10	HIST1H2AC:HIST2H2AB:HIST2H2BE:HIST3H2A	57	H2AFY2	0.0343718
10	HIST1H2AC:HIST2H2AB:HIST2H2BE:HIST3H2A	57	H2AFZ	0.0343718
10	HIST1H2AC:HIST2H2AB:HIST2H2BE:HIST3H2A	57	H2AFB2	0.0343718
10	HIST1H2AC:HIST2H2AB:HIST2H2BE:HIST3H2A	57	H2AFB1	0.0343718
10	HIST1H2AC:HIST2H2AB:HIST2H2BE:HIST3H2A	57	NAP1L4	0.0343718
10	HIST1H2AC:HIST2H2AB:HIST2H2BE:HIST3H2A	57	NAP1L2	0.0343718
10	HIST1H2AC:HIST2H2AB:HIST2H2BE:HIST3H2A	57	NAP1L5	0.0343718
10	HIST1H2AC:HIST2H2AB:HIST2H2BE:HIST3H2A	57	PHF11	0.0343718
10	HIST1H2AC:HIST2H2AB:HIST2H2BE:HIST3H2A	57	TSPY1	0.0343718
10	HIST1H2AC:HIST2H2AB:HIST2H2BE:HIST3H2A	57	ANKRA2	0.0343718
10	HIST1H2AC:HIST2H2AB:HIST2H2BE:HIST3H2A	57	FOXO6	0.0343718
10	HIST1H2AC:HIST2H2AB:HIST2H2BE:HIST3H2A	57	TSPYL4	0.0343718
10	HIST1H2AC:HIST2H2AB:HIST2H2BE:HIST3H2A	57	RFXANK	0.0343718
10	HIST1H2AC:HIST2H2AB:HIST2H2BE:HIST3H2A	57	LDOC1	0.0343718
10	HIST1H2AC:HIST2H2AB:HIST2H2BE:HIST3H2A	57	USP50	0.0343718
10	HIST1H2AC:HIST2H2AB:HIST2H2BE:HIST3H2A	57	CAMTA2	0.0343718
11	LATS2:MOB1A	8	LATS2	0.0353636
11	LATS2:MOB1A	8	AMOT	0.0353636
11	LATS2:MOB1A	8	AMOTL1	0.0353636
11	LATS2:MOB1A	8	AMOTL2	0.0353636
11	LATS2:MOB1A	8	MOB1A	0.0353636
11	LATS2:MOB1A	8	MOB1B	0.0353636
11	LATS2:MOB1A	8	SAV1	0.0353636
11	LATS2:MOB1A	8	WTIP	0.0353636
12	COMMD1	10	COMMD1	0.05
12	COMMD1	10	COMMD10	0.05
12	COMMD1	10	COMMD2	0.05
12	COMMD1	10	COMMD3	0.05
12	COMMD1	10	COMMD4	0.05
12	COMMD1	10	COMMD5	0.05
12	COMMD1	10	COMMD7	0.05
12	COMMD1	10	COMMD8	0.05
12	COMMD1	10	COMMD6	0.05
12	COMMD1	10	ZNF337	0.05
13	ECI1:NME2	67	ECI1	0.05
13	ECI1:NME2	67	AKR7A2	0.05
13	ECI1:NME2	67	ENO1	0.05
13	ECI1:NME2	67	ENO2	0.05
13	ECI1:NME2	67	ENO3	0.05
13	ECI1:NME2	67	GPX4	0.05
13	ECI1:NME2	67	ISYNA1	0.05
13	ECI1:NME2	67	MDH2	0.05
13	ECI1:NME2	67	NME1	0.05
13	ECI1:NME2	67	NME4	0.05
13	ECI1:NME2	67	PGAM1	0.05
13	ECI1:NME2	67	PGAM2	0.05
13	ECI1:NME2	67	PGK1	0.05
13	ECI1:NME2	67	TKT	0.05
13	ECI1:NME2	67	TKTL2	0.05
13	ECI1:NME2	67	HSD17B10	0.05
13	ECI1:NME2	67	ALDOC	0.05
13	ECI1:NME2	67	ALDOA	0.05
13	ECI1:NME2	67	PGD	0.05
13	ECI1:NME2	67	BPGM	0.05
13	ECI1:NME2	67	ALDOB	0.05
13	ECI1:NME2	67	ITPA	0.05
13	ECI1:NME2	67	NME2	0.05
13	ECI1:NME2	67	PGK2	0.05
13	ECI1:NME2	67	PGAM4	0.05
13	ECI1:NME2	67	GAPDHS	0.05
13	ECI1:NME2	67	SNX12	0.05
13	ECI1:NME2	67	PYGL	0.05
13	ECI1:NME2	67	TCEA3	0.05
13	ECI1:NME2	67	GAPDH	0.05
13	ECI1:NME2	67	PYGB	0.05
13	ECI1:NME2	67	AKR7A3	0.05
13	ECI1:NME2	67	DUT	0.05
13	ECI1:NME2	67	PYROXD1	0.05
13	ECI1:NME2	67	PYGM	0.05
13	ECI1:NME2	67	SNX3	0.05
13	ECI1:NME2	67	TRMT10C	0.05
13	ECI1:NME2	67	KIAA0391	0.05
13	ECI1:NME2	67	ELAC2	0.05
13	ECI1:NME2	67	SORD	0.05
13	ECI1:NME2	67	ACTRT1	0.05
13	ECI1:NME2	67	NME3	0.05
13	ECI1:NME2	67	GBE1	0.05
13	ECI1:NME2	67	AK2	0.05
13	ECI1:NME2	67	PGM1	0.05
13	ECI1:NME2	67	IDH1	0.05
13	ECI1:NME2	67	TALDO1	0.05
13	ECI1:NME2	67	OXCT1	0.05
13	ECI1:NME2	67	AK1	0.05
13	ECI1:NME2	67	ATIC	0.05
13	ECI1:NME2	67	DLD	0.05
13	ECI1:NME2	67	GPX1	0.05
13	ECI1:NME2	67	UGP2	0.05
13	ECI1:NME2	67	PSAT1	0.05
13	ECI1:NME2	67	HSF2	0.05
13	ECI1:NME2	67	GPD2	0.05
13	ECI1:NME2	67	ACO2	0.05
13	ECI1:NME2	67	TXNRD3	0.05
13	ECI1:NME2	67	ACADVL	0.05
13	ECI1:NME2	67	CS	0.05
13	ECI1:NME2	67	ACLY	0.05
13	ECI1:NME2	67	GLA	0.05
13	ECI1:NME2	67	COASY	0.05
13	ECI1:NME2	67	HPD	0.05
13	ECI1:NME2	67	SMS	0.05
13	ECI1:NME2	67	SGSH	0.05
13	ECI1:NME2	67	LTA4H	0.05

## Sheet: Table S7
Table S7: This table lists the pathways associated with the genes composing the modules discovered by FEM.
Module_Name	Rank_of_term	Number_Terms_in_Category	Category	Over_represented_pvalue	Under_represented_pvalue	Number_of_Genes_Found	Number_of_Genes_in_Category	Category_Name	Infection_Module	Cell_Cycle_Module	Metabolism_Module	Epigenetic_Module
ADCY2	1	73	111933	3.8229e-09	1	5	28	Homo sapiens: Calmodulin induced events	X
ADCY2	2	73	111997	3.8229e-09	1	5	28	Homo sapiens: CaM pathway	X
ADCY2	3	73	111996	5.15305e-09	1	5	30	Homo sapiens: Ca-dependent events	X
ADCY2	4	73	1489509	1.49748e-08	1	5	33	Homo sapiens: DAG and IP3 signaling	X
ADCY2	5	73	167021	1.85948e-08	1	5	35	Homo sapiens: PLC-gamma1 signalling	X
ADCY2	6	73	212718	2.08458e-08	1	5	35	Homo sapiens: EGFR interacts with phospholipase C-gamma	X
ADCY2	7	73	1251932	2.28487e-08	1	5	36	Homo sapiens: PLCG1 events in ERBB2 signaling	X
ADCY2	8	73	5654227	3.91729e-08	1	5	45	Homo sapiens: Phospholipase C-mediated cascade; FGFR3	X
ADCY2	9	73	5654228	4.16766e-08	1	5	47	Homo sapiens: Phospholipase C-mediated cascade; FGFR4	X
ADCY2	10	73	5654219	4.44272e-08	1	5	48	Homo sapiens: Phospholipase C-mediated cascade: FGFR1	X
ADCY2	11	73	112043	5.08297e-08	1	5	45	Homo sapiens: PLC beta mediated events	X
ADCY2	12	73	5654221	5.31824e-08	1	5	50	Homo sapiens: Phospholipase C-mediated cascade; FGFR2	X
ADCY2	13	73	112040	6.26691e-08	1	5	46	Homo sapiens: G-protein mediated events	X
ADCY2	14	73	111885	2.49274e-07	1	5	64	Homo sapiens: Opioid Signalling	X
ADCY2	15	73	163359	7.28851e-07	1	4	33	Homo sapiens: Glucagon signaling in metabolic regulation	X
ADCY2	16	73	163685	9.65403e-07	1	5	88	Homo sapiens: Integration of energy metabolism	X
ADCY2	17	73	977444	1.39596e-06	1	4	39	Homo sapiens: GABA B receptor activation	X
ADCY2	18	73	991365	1.39596e-06	1	4	39	Homo sapiens: Activation of GABAB receptors	X
ADCY2	19	73	977443	4.37813e-06	1	4	55	Homo sapiens: GABA receptor activation	X
ADCY2	20	73	170660	4.7306e-06	1	3	10	Homo sapiens: Adenylate cyclase activating pathway	X
ADCY2	21	73	5654687	5.76422e-06	1	5	139	Homo sapiens: Downstream signaling of activated FGFR1	X
ADCY2	22	73	5654696	5.76422e-06	1	5	139	Homo sapiens: Downstream signaling of activated FGFR2	X
ADCY2	23	73	5654708	5.76422e-06	1	5	139	Homo sapiens: Downstream signaling of activated FGFR3	X
ADCY2	24	73	5654716	5.76422e-06	1	5	139	Homo sapiens: Downstream signaling of activated FGFR4	X
ADCY2	25	73	112314	7.45177e-06	1	5	136	Homo sapiens: Neurotransmitter Receptor Binding And Downstream Transmission In The Postsynaptic Cell	X
ADCY2	26	73	170670	7.49637e-06	1	3	14	Homo sapiens: Adenylate cyclase inhibitory pathway	X
ADCY2	27	73	997269	7.49637e-06	1	3	14	Homo sapiens: Inhibition of adenylate cyclase pathway	X
ADCY2	28	73	190236	7.69683e-06	1	5	151	Homo sapiens: Signaling by FGFR	X
ADCY2	29	73	5654736	7.69683e-06	1	5	151	Homo sapiens: Signaling by FGFR1	X
ADCY2	30	73	5654738	7.69683e-06	1	5	151	Homo sapiens: Signaling by FGFR2	X
ADCY2	31	73	5654741	7.69683e-06	1	5	151	Homo sapiens: Signaling by FGFR3	X
ADCY2	32	73	5654743	7.69683e-06	1	5	151	Homo sapiens: Signaling by FGFR4	X
ADCY2	33	73	1227986	7.76243e-06	1	5	151	Homo sapiens: Signaling by ERBB2	X
ADCY2	34	73	418597	8.39055e-06	1	3	15	Homo sapiens: G alpha (z) signalling events	X
ADCY2	35	73	2424491	8.88387e-06	1	5	154	Homo sapiens: DAP12 signaling	X
ADCY2	36	73	186763	9.0338e-06	1	5	151	Homo sapiens: Downstream signal transduction	X
ADCY2	37	73	163615	1.01796e-05	1	3	16	Homo sapiens: PKA activation	X
ADCY2	38	73	111931	1.13296e-05	1	3	17	Homo sapiens: PKA-mediated phosphorylation of CREB	X
ADCY2	39	73	2172127	1.15822e-05	1	5	171	Homo sapiens: DAP12 interactions	X
ADCY2	40	73	164378	1.33764e-05	1	3	17	Homo sapiens: PKA activation in glucagon signalling	X
ADCY2	41	73	177929	1.51767e-05	0.999999	5	168	Homo sapiens: Signaling by EGFR	X
ADCY2	42	73	186797	2.04553e-05	0.999999	5	177	Homo sapiens: Signaling by PDGF	X
ADCY2	43	73	418555	2.22987e-05	0.999999	4	101	Homo sapiens: G alpha (s) signalling events	X
ADCY2	44	73	187037	2.43955e-05	0.999999	5	189	Homo sapiens: NGF signalling via TRKA from the plasma membrane	X
ADCY2	45	73	432040	3.02353e-05	1	3	26	Homo sapiens: Vasopressin regulates renal water homeostasis via Aquaporins	X
ADCY2	46	73	112315	3.50333e-05	0.999999	5	193	Homo sapiens: Transmission across Chemical Synapses	X
ADCY2	47	73	445717	4.52714e-05	0.999999	3	34	Homo sapiens: Aquaporin-mediated transport	X
ADCY2	48	73	166520	0.00016153	0.999991	5	270	Homo sapiens: Signalling by NGF	X
ADCY2	49	73	112316	0.000170954	0.99999	5	273	Homo sapiens: Neuronal System	X
ADCY2	50	73	372790	0.000787323	0.999926	6	924	Homo sapiens: Signaling by GPCR	X
ADCY2	51	73	382551	0.00119201	0.999895	5	524	Homo sapiens: Transmembrane transport of small molecules	X
ADCY2	52	73	168249	0.00130182	0.999883	5	566	Homo sapiens: Innate Immune System	X
ADCY2	53	73	168256	0.00161682	0.999824	6	935	Homo sapiens: Immune System	X
ADCY2	54	73	418594	0.00214596	0.999894	3	199	Homo sapiens: G alpha (i) signalling events	X
ADCY2	55	73	438064	0.00331833	0.999924	2	35	Homo sapiens: Post NMDA receptor activation events	X
ADCY2	56	73	164928	0.00380923	0.999997	1	2	Homo sapiens: Inhibition of HSL	X
ADCY2	57	73	165160	0.00380923	0.999997	1	2	Homo sapiens: PDE3B signalling	X
ADCY2	58	73	442755	0.00393668	0.999901	2	39	Homo sapiens: Activation of NMDA receptor upon glutamate binding and postsynaptic events	X
ADCY2	59	73	442745	0.00517632	0.999991	1	4	Homo sapiens: Activation of CaMK IV	X
ADCY2	60	73	111932	0.00668426	0.999984	1	5	Homo sapiens: CaMK IV-mediated phosphorylation of CREB	X
ADCY2	61	73	111957	0.00815905	0.99998	1	3	Homo sapiens: Cam-PDE 1 activation	X
ADCY2	62	73	442717	0.00891526	0.99997	1	6	Homo sapiens: CREB phosphorylation through the activation of CaMKK	X
ADCY2	63	73	435368	0.00905844	0.999968	1	7	Homo sapiens: Zinc efflux and compartmentalization by the SLC30 family	X
ADCY2	64	73	442720	0.0139616	0.999929	1	5	Homo sapiens: CREB phosphorylation through the activation of Adenylate Cyclase	X
ADCY2	65	73	435354	0.0219255	0.999793	1	17	Homo sapiens: Zinc transporters	X
ADCY2	66	73	388396	0.0234098	0.996272	4	843	Homo sapiens: GPCR downstream signaling	X
ADCY2	67	73	162582	0.0285043	0.993969	7	2047	Homo sapiens: Signal Transduction	X
ADCY2	68	73	425410	0.0315502	0.99956	1	25	Homo sapiens: Metal ion SLC transporters	X
ADCY2	69	73	392517	0.0368141	0.999414	1	16	Homo sapiens: Rap1 signalling	X
ADCY2	70	73	264876	0.0389247	0.999334	1	21	Homo sapiens: Insulin processing	X
ADCY2	71	73	1296041	0.0495483	0.998908	1	25	Homo sapiens: Activation of G protein gated Potassium channels	X
ADCY2	72	73	1296059	0.0495483	0.998908	1	25	Homo sapiens: G protein gated Potassium channels	X
ADCY2	73	73	997272	0.0495483	0.998908	1	25	Homo sapiens: Inhibition of voltage gated Ca2+ channels via Gbeta/gamma subunits	X
EXOC4	1	24	1445148	0	1	8	53	Homo sapiens: Translocation of GLUT4 to the plasma membrane
EXOC4	2	24	5620916	0	1	7	20	Homo sapiens: VxPx cargo-targeting to cilium
EXOC4	3	24	5620920	8.00355e-12	1	7	39	Homo sapiens: Cargo trafficking to the periciliary membrane
EXOC4	4	24	199991	3.57526e-09	1	8	146	Homo sapiens: Membrane Trafficking
EXOC4	5	24	5653656	2.06598e-08	1	8	184	Homo sapiens: Vesicle-mediated transport
EXOC4	6	24	5617833	2.70795e-07	1	7	158	Homo sapiens: Assembly of the primary cilium
EXOC4	7	24	264876	4.85955e-07	1	4	21	Homo sapiens: Insulin processing
EXOC4	8	24	1852241	5.01363e-06	1	7	277	Homo sapiens: Organelle biogenesis and maintenance
EXOC4	9	24	2980736	7.10347e-06	1	4	52	Homo sapiens: Peptide hormone metabolism
EXOC4	10	24	2514859	0.00454745	0.99987	2	32	Homo sapiens: Inactivation, recovery and regulation of the phototransduction cascade
EXOC4	11	24	2514856	0.0047319	0.999862	2	33	Homo sapiens: The phototransduction cascade
EXOC4	12	24	187687	0.00743626	0.999724	2	37	Homo sapiens: Signalling to ERKs
EXOC4	13	24	419771	0.0127702	0.999935	1	6	Homo sapiens: Opsins
EXOC4	14	24	3065679	0.0147298	0.999917	1	5	Homo sapiens: SUMO is proteolytically processed
EXOC4	15	24	392499	0.0224621	0.995159	5	629	Homo sapiens: Metabolism of proteins
EXOC4	16	24	114516	0.0227303	0.999802	1	5	Homo sapiens: Disinhibition of SNARE formation
EXOC4	17	24	3215018	0.0263226	0.99971	1	8	Homo sapiens: Processing and activation of SUMO
EXOC4	18	24	2187338	0.0282318	0.997835	2	87	Homo sapiens: Visual phototransduction
EXOC4	19	24	5620912	0.0285312	0.9978	2	85	Homo sapiens: Anchoring of the basal body to the plasma membrane
EXOC4	20	24	2485179	0.0285547	0.999649	1	10	Homo sapiens: Activation of the phototransduction cascade
EXOC4	21	24	5620922	0.029885	0.999608	1	12	Homo sapiens: BBSome-mediated cargo-targeting to cilium
EXOC4	22	24	2453902	0.0339423	0.999482	1	16	Homo sapiens: The canonical retinoid cycle in rods (twilight vision)
EXOC4	23	24	171007	0.0427297	0.999189	1	13	Homo sapiens: p38MAPK events
EXOC4	24	24	187706	0.0480862	0.998959	1	15	Homo sapiens: Signalling to p38 via RIT and RIN
TRIM28	1	24	418889	9.78487e-05	1	2	8	Homo sapiens: Ligand-independent caspase activation via DCC		X
TRIM28	2	24	5357769	0.00063196	0.999994	2	25	Homo sapiens: Caspase activation via extrinsic apoptotic signalig pathway		X
TRIM28	3	24	68911	0.00468096	0.999993	1	3	Homo sapiens: G2 Phase		X
TRIM28	4	24	453274	0.0124307	0.99943	2	109	Homo sapiens: Mitotic G2-G2/M phases		X
TRIM28	5	24	453279	0.01257	0.999419	2	124	Homo sapiens: Mitotic G1-G1/S phases		X
TRIM28	6	24	198693	0.0133399	0.999931	1	7	Homo sapiens: AKT phosphorylates targets in the nucleus		X
TRIM28	7	24	936964	0.020319	0.999824	1	16	Homo sapiens: Activation of IRF3/IRF7 mediated by TBK1/IKK epsilon		X
TRIM28	8	24	109581	0.0206609	0.998756	2	150	Homo sapiens: Apoptosis		X
TRIM28	9	24	5357801	0.0212534	0.9987	2	153	Homo sapiens: Programmed Cell Death		X
TRIM28	10	24	918233	0.0213525	0.999808	1	14	Homo sapiens: TRAF3-dependent IRF activation pathway		X
TRIM28	11	24	418886	0.0237332	0.99977	1	10	Homo sapiens: Netrin mediated repulsion signals		X
TRIM28	12	24	156711	0.0247887	0.999738	1	16	Homo sapiens: Polo-like kinase mediated events		X
TRIM28	13	24	1839117	0.0291181	0.999638	1	16	Homo sapiens: Signaling by FGFR1 fusion mutants		X
TRIM28	14	24	1538133	0.0329194	0.99953	1	21	Homo sapiens: G0 and Early G1		X
TRIM28	15	24	933541	0.0342058	0.999485	1	29	Homo sapiens: TRAF6 mediated IRF7 activation		X
TRIM28	16	24	212436	0.0360906	0.997059	2	185	Homo sapiens: Generic Transcription Pathway		X
TRIM28	17	24	1912408	0.0368717	0.999412	1	19	Homo sapiens: Pre-NOTCH Transcription and Translation		X
TRIM28	18	24	5674400	0.0395447	0.999318	1	22	Homo sapiens: Constitutive Signaling by AKT1 E17K in Cancer		X
TRIM28	19	24	936440	0.0427151	0.999193	1	30	Homo sapiens: Negative regulators of RIG-I/MDA5 signaling		X
TRIM28	20	24	69231	0.0445187	0.999123	1	30	Homo sapiens: Cyclin D associated events in G1		X
TRIM28	21	24	69236	0.0445187	0.999123	1	30	Homo sapiens: G1 Phase		X
TRIM28	22	24	1912422	0.0446554	0.999125	1	24	Homo sapiens: Pre-NOTCH Expression and Processing		X
TRIM28	23	24	1839124	0.0450737	0.999104	1	27	Homo sapiens: FGFR1 mutant receptor activation		X
TRIM28	24	24	2559585	0.0475277	0.998999	1	30	Homo sapiens: Oncogene Induced Senescence		X
ACTG2:MYL12A:TPM4:MYL9	1	21	397014	0	1	16	64	Homo sapiens: Muscle contraction
ACTG2:MYL12A:TPM4:MYL9	2	21	445355	0	1	11	29	Homo sapiens: Smooth Muscle Contraction
ACTG2:MYL12A:TPM4:MYL9	3	21	390522	1.56017e-11	1	7	33	Homo sapiens: Striated Muscle Contraction
ACTG2:MYL12A:TPM4:MYL9	4	21	5627123	7.33518e-10	1	6	23	Homo sapiens: RHO GTPases activate PAKs
ACTG2:MYL12A:TPM4:MYL9	5	21	5627117	7.27314e-09	1	5	16	Homo sapiens: RHO GTPases Activate ROCKs
ACTG2:MYL12A:TPM4:MYL9	6	21	5625740	1.09931e-06	1	5	60	Homo sapiens: RHO GTPases activate PKNs
ACTG2:MYL12A:TPM4:MYL9	7	21	195258	2.344e-05	0.999998	7	234	Homo sapiens: RHO GTPase Effectors
ACTG2:MYL12A:TPM4:MYL9	8	21	5625900	3.73178e-05	1	3	15	Homo sapiens: RHO GTPases activate CIT
ACTG2:MYL12A:TPM4:MYL9	9	21	416572	0.000139177	0.999997	3	22	Homo sapiens: Sema4D induced cell migration and growth-cone collapse
ACTG2:MYL12A:TPM4:MYL9	10	21	400685	0.000201889	0.999995	3	25	Homo sapiens: Sema4D in semaphorin signaling
ACTG2:MYL12A:TPM4:MYL9	11	21	3928663	0.000449107	0.999986	3	29	Homo sapiens: EPHA-mediated growth cone collapse
ACTG2:MYL12A:TPM4:MYL9	12	21	194315	0.000543007	0.999924	7	348	Homo sapiens: Signaling by Rho GTPases
ACTG2:MYL12A:TPM4:MYL9	13	21	2682334	0.000685896	0.999954	4	84	Homo sapiens: EPH-Ephrin signaling
ACTG2:MYL12A:TPM4:MYL9	14	21	373755	0.00393898	0.999731	3	65	Homo sapiens: Semaphorin interactions
ACTG2:MYL12A:TPM4:MYL9	15	21	5627083	0.0102359	0.999966	1	3	Homo sapiens: RHO GTPases regulate CFTR trafficking
ACTG2:MYL12A:TPM4:MYL9	16	21	2993913	0.0132538	0.999936	1	4	Homo sapiens: Clearance of Nuclear Envelope Membranes from Chromatin
ACTG2:MYL12A:TPM4:MYL9	17	21	114516	0.0252394	0.999753	1	5	Homo sapiens: Disinhibition of SNARE formation
ACTG2:MYL12A:TPM4:MYL9	18	21	2995383	0.0306995	0.999599	1	8	Homo sapiens: Initiation of Nuclear Envelope Reformation
ACTG2:MYL12A:TPM4:MYL9	19	21	2995410	0.0306995	0.999599	1	8	Homo sapiens: Nuclear Envelope Reassembly
ACTG2:MYL12A:TPM4:MYL9	20	21	4419969	0.0368479	0.999412	1	9	Homo sapiens: Depolymerisation of the Nuclear Lamina
ACTG2:MYL12A:TPM4:MYL9	21	21	2565942	0.0395841	0.996289	2	79	Homo sapiens: Regulation of PLK1 Activity at G2/M Transition
PSEN2:DLL4:NOTCH2	1	43	157118	0	1	12	85	Homo sapiens: Signaling by NOTCH
PSEN2:DLL4:NOTCH2	2	43	1980143	0	1	8	59	Homo sapiens: Signaling by NOTCH1
PSEN2:DLL4:NOTCH2	3	43	1980145	0	1	10	28	Homo sapiens: Signaling by NOTCH2
PSEN2:DLL4:NOTCH2	4	43	2122948	0	1	7	24	Homo sapiens: Activated NOTCH1 Transmits Signal to the Nucleus
PSEN2:DLL4:NOTCH2	5	43	2979096	0	1	9	18	Homo sapiens: NOTCH2 Activation and Transmission of Signal to the Nucleus
PSEN2:DLL4:NOTCH2	6	43	1980150	3.87133e-11	1	5	11	Homo sapiens: Signaling by NOTCH4
PSEN2:DLL4:NOTCH2	7	43	1980148	6.18597e-11	1	5	11	Homo sapiens: Signaling by NOTCH3
PSEN2:DLL4:NOTCH2	8	43	2644602	9.8908e-11	1	7	46	Homo sapiens: Signaling by NOTCH1 PEST Domain Mutants in Cancer
PSEN2:DLL4:NOTCH2	9	43	2644603	9.8908e-11	1	7	46	Homo sapiens: Signaling by NOTCH1 in Cancer
PSEN2:DLL4:NOTCH2	10	43	2644606	9.8908e-11	1	7	46	Homo sapiens: Constitutive Signaling by NOTCH1 PEST Domain Mutants
PSEN2:DLL4:NOTCH2	11	43	2894858	9.8908e-11	1	7	46	Homo sapiens: Signaling by NOTCH1 HD+PEST Domain Mutants in Cancer
PSEN2:DLL4:NOTCH2	12	43	2894862	9.8908e-11	1	7	46	Homo sapiens: Constitutive Signaling by NOTCH1 HD+PEST Domain Mutants
PSEN2:DLL4:NOTCH2	13	43	157212	1.01561e-08	1	4	9	Homo sapiens: A third proteolytic cleavage releases NICD
PSEN2:DLL4:NOTCH2	14	43	193692	1.64786e-06	1	3	10	Homo sapiens: Regulated proteolysis of p75NTR
PSEN2:DLL4:NOTCH2	15	43	5663202	4.28249e-06	1	7	234	Homo sapiens: Diseases of signal transduction
PSEN2:DLL4:NOTCH2	16	43	205043	4.38302e-06	1	3	15	Homo sapiens: NRIF signals cell death from the nucleus
PSEN2:DLL4:NOTCH2	17	43	2691230	5.74203e-06	1	3	11	Homo sapiens: Signaling by NOTCH1 HD Domain Mutants in Cancer
PSEN2:DLL4:NOTCH2	18	43	2691232	5.74203e-06	1	3	11	Homo sapiens: Constitutive Signaling by NOTCH1 HD Domain Mutants
PSEN2:DLL4:NOTCH2	19	43	156988	8.96094e-06	1	3	13	Homo sapiens: Receptor-ligand binding initiates the second proteolytic cleavage of Notch receptor
PSEN2:DLL4:NOTCH2	20	43	3928665	2.48821e-05	0.999999	4	46	Homo sapiens: EPH-ephrin mediated repulsion of cells
PSEN2:DLL4:NOTCH2	21	43	1912422	9.77795e-05	0.999998	3	24	Homo sapiens: Pre-NOTCH Expression and Processing
PSEN2:DLL4:NOTCH2	22	43	162582	0.000115717	0.999984	14	2047	Homo sapiens: Signal Transduction
PSEN2:DLL4:NOTCH2	23	43	1912399	0.00021475	0.999999	2	6	Homo sapiens: Pre-NOTCH Processing in the Endoplasmic Reticulum
PSEN2:DLL4:NOTCH2	24	43	1251985	0.000233934	0.999994	3	37	Homo sapiens: Nuclear signaling by ERBB4
PSEN2:DLL4:NOTCH2	25	43	2682334	0.000237769	0.999988	4	84	Homo sapiens: EPH-Ephrin signaling
PSEN2:DLL4:NOTCH2	26	43	2660825	0.000290181	0.999998	2	6	Homo sapiens: Signaling by NOTCH1 t(7;9)(NOTCH1:M1580_K2555) Translocation Mutant
PSEN2:DLL4:NOTCH2	27	43	2660826	0.000290181	0.999998	2	6	Homo sapiens: Constitutive Signaling by NOTCH1 t(7;9)(NOTCH1:M1580_K2555) Translocation Mutant
PSEN2:DLL4:NOTCH2	28	43	1912420	0.000329125	0.999998	2	7	Homo sapiens: Pre-NOTCH Processing in Golgi
PSEN2:DLL4:NOTCH2	29	43	2197563	0.000638035	0.999994	2	11	Homo sapiens: NOTCH2 intracellular domain regulates transcription
PSEN2:DLL4:NOTCH2	30	43	157052	0.000994625	0.999988	2	11	Homo sapiens: NICD traffics to nucleus
PSEN2:DLL4:NOTCH2	31	43	350054	0.000994625	0.999988	2	11	Homo sapiens: Notch-HLH transcription pathway
PSEN2:DLL4:NOTCH2	32	43	1643685	0.00151964	0.999761	7	664	Homo sapiens: Disease
PSEN2:DLL4:NOTCH2	33	43	204998	0.00184213	0.999907	3	60	Homo sapiens: Cell death signalling via NRAGE, NRIF and NADE
PSEN2:DLL4:NOTCH2	34	43	193704	0.00374682	0.999754	3	83	Homo sapiens: p75 NTR receptor-mediated signalling
PSEN2:DLL4:NOTCH2	35	43	422475	0.00535305	0.9992	5	290	Homo sapiens: Axon guidance
PSEN2:DLL4:NOTCH2	36	43	1474228	0.00599972	0.999532	3	109	Homo sapiens: Degradation of the extracellular matrix
PSEN2:DLL4:NOTCH2	37	43	1236394	0.0104491	0.998997	3	143	Homo sapiens: Signaling by ERBB4
PSEN2:DLL4:NOTCH2	38	43	166520	0.0156709	0.997514	4	270	Homo sapiens: Signalling by NGF
PSEN2:DLL4:NOTCH2	39	43	1266738	0.0198615	0.995862	5	436	Homo sapiens: Developmental Biology
PSEN2:DLL4:NOTCH2	40	43	167060	0.0217496	0.99983	1	4	Homo sapiens: NGF processing
PSEN2:DLL4:NOTCH2	41	43	1300642	0.0254231	0.999725	1	9	Homo sapiens: Sperm Motility And Taxes
PSEN2:DLL4:NOTCH2	42	43	3134975	0.0262767	0.999695	1	13	Homo sapiens: Regulation of innate immune responses to cytosolic DNA
PSEN2:DLL4:NOTCH2	43	43	447043	0.0307855	0.99961	1	7	Homo sapiens: Neurofascin interactions
RAB11FIP3:EXOC1:RALA	1	23	5620916	0	1	7	20	Homo sapiens: VxPx cargo-targeting to cilium
RAB11FIP3:EXOC1:RALA	2	23	5620920	0	1	7	39	Homo sapiens: Cargo trafficking to the periciliary membrane
RAB11FIP3:EXOC1:RALA	3	23	1445148	4.32517e-11	1	7	53	Homo sapiens: Translocation of GLUT4 to the plasma membrane
RAB11FIP3:EXOC1:RALA	4	23	199991	4.21315e-08	1	7	146	Homo sapiens: Membrane Trafficking
RAB11FIP3:EXOC1:RALA	5	23	5617833	1.04979e-07	1	7	158	Homo sapiens: Assembly of the primary cilium
RAB11FIP3:EXOC1:RALA	6	23	5653656	1.96951e-07	1	7	184	Homo sapiens: Vesicle-mediated transport
RAB11FIP3:EXOC1:RALA	7	23	264876	2.9102e-07	1	4	21	Homo sapiens: Insulin processing
RAB11FIP3:EXOC1:RALA	8	23	1852241	2.07733e-06	1	7	277	Homo sapiens: Organelle biogenesis and maintenance
RAB11FIP3:EXOC1:RALA	9	23	2980736	4.47869e-06	1	4	52	Homo sapiens: Peptide hormone metabolism
RAB11FIP3:EXOC1:RALA	10	23	2514859	0.00360379	0.999909	2	32	Homo sapiens: Inactivation, recovery and regulation of the phototransduction cascade
RAB11FIP3:EXOC1:RALA	11	23	2514856	0.00375328	0.999904	2	33	Homo sapiens: The phototransduction cascade
RAB11FIP3:EXOC1:RALA	12	23	187687	0.00580568	0.999812	2	37	Homo sapiens: Signalling to ERKs
RAB11FIP3:EXOC1:RALA	13	23	419771	0.0115591	0.999947	1	6	Homo sapiens: Opsins
RAB11FIP3:EXOC1:RALA	14	23	3065679	0.0130596	0.999935	1	5	Homo sapiens: SUMO is proteolytically processed
RAB11FIP3:EXOC1:RALA	15	23	392499	0.0137909	0.997441	5	629	Homo sapiens: Metabolism of proteins
RAB11FIP3:EXOC1:RALA	16	23	5620912	0.0227708	0.99846	2	85	Homo sapiens: Anchoring of the basal body to the plasma membrane
RAB11FIP3:EXOC1:RALA	17	23	2187338	0.0230129	0.998434	2	87	Homo sapiens: Visual phototransduction
RAB11FIP3:EXOC1:RALA	18	23	3215018	0.0232145	0.999776	1	8	Homo sapiens: Processing and activation of SUMO
RAB11FIP3:EXOC1:RALA	19	23	2485179	0.0253948	0.999724	1	10	Homo sapiens: Activation of the phototransduction cascade
RAB11FIP3:EXOC1:RALA	20	23	5620922	0.0267744	0.999688	1	12	Homo sapiens: BBSome-mediated cargo-targeting to cilium
RAB11FIP3:EXOC1:RALA	21	23	2453902	0.0307394	0.999578	1	16	Homo sapiens: The canonical retinoid cycle in rods (twilight vision)
RAB11FIP3:EXOC1:RALA	22	23	171007	0.0377888	0.999371	1	13	Homo sapiens: p38MAPK events
RAB11FIP3:EXOC1:RALA	23	23	187706	0.0425003	0.999194	1	15	Homo sapiens: Signalling to p38 via RIT and RIN
FMOD	1	23	1630316	0	1	9	114	Homo sapiens: Glycosaminoglycan metabolism			X
FMOD	2	23	1638074	0	1	9	32	Homo sapiens: Keratan sulfate/keratin metabolism			X
FMOD	3	23	2022854	0	1	9	27	Homo sapiens: Keratan sulfate biosynthesis			X
FMOD	4	23	71387	2.23531e-10	1	9	243	Homo sapiens: Metabolism of carbohydrates			X
FMOD	5	23	2129379	9.71983e-09	1	5	34	Homo sapiens: Molecules associated with elastic fibres			X
FMOD	6	23	1566948	1.56049e-08	1	5	38	Homo sapiens: Elastic fibre formation			X
FMOD	7	23	913709	7.15215e-08	1	5	50	Homo sapiens: O-linked glycosylation of mucins			X
FMOD	8	23	5173105	1.80228e-07	1	5	59	Homo sapiens: O-linked glycosylation			X
FMOD	9	23	597592	1.13755e-06	1	7	302	Homo sapiens: Post-translational protein modification			X
FMOD	10	23	1474244	1.22846e-05	0.999999	6	245	Homo sapiens: Extracellular matrix organization			X
FMOD	11	23	4085001	4.5302e-05	0.999999	3	32	Homo sapiens: Sialic acid metabolism			X
FMOD	12	23	446203	7.95952e-05	0.999997	4	117	Homo sapiens: Asparagine N-linked glycosylation			X
FMOD	13	23	392499	8.84207e-05	0.999993	7	629	Homo sapiens: Metabolism of proteins			X
FMOD	14	23	446219	0.000151162	0.999997	3	51	Homo sapiens: Synthesis of substrates in N-glycan biosythesis			X
FMOD	15	23	446193	0.00028454	0.999993	3	65	Homo sapiens: Biosynthesis of the N-glycan precursor (dolichol lipid-linked oligosaccharide, LLO) and transfer to a nascent protein			X
FMOD	16	23	975577	0.000589726	0.999995	2	15	Homo sapiens: N-Glycan antennae elongation			X
FMOD	17	23	1430728	0.000627157	0.999919	9	1432	Homo sapiens: Metabolism			X
FMOD	18	23	975576	0.00105815	0.999986	2	20	Homo sapiens: N-glycan antennae elongation in the medial/trans-Golgi			X
FMOD	19	23	977068	0.00125487	0.999982	2	21	Homo sapiens: Termination of O-glycan biosynthesis			X
FMOD	20	23	948021	0.00300868	0.999932	2	36	Homo sapiens: Transport to the Golgi and subsequent modification			X
FMOD	21	23	3656225	0.0119212	0.999943	1	7	Homo sapiens: Defective CHST6 causes MCDC1			X
FMOD	22	23	3656244	0.0119212	0.999943	1	7	Homo sapiens: Defective B4GALT1 causes B4GALT1-CDG (CDG-2d)			X
FMOD	23	23	2022857	0.0233097	0.999767	1	12	Homo sapiens: Keratan sulfate degradation			X

## Sheet: Table S8
Table S8: This table lists the pathways associated with the genes composing the modules discovered by the reduced model of SMITE (SMITE-R) using spin-glass.
Module_Name	Rank_of_term	Number_Terms_in_Category	Category	Over_represented_pvalue	Under_represented_pvalue	Number_of_Genes_Found	Number_of_Genes_in_Category	Category_Name	Infection_Module	Cell_Cycle_Module	Metabolism_Module	Epigenetic_Module
module_CDT1:MCM2:MCM3:MCM4:POLA1:POLE2:PRIM1_network	1	55	113507	0	1	7	10	Homo sapiens: E2F-enabled inhibition of pre-replication complex formation		X
module_CDT1:MCM2:MCM3:MCM4:POLA1:POLE2:PRIM1_network	2	55	113510	0	1	15	28	Homo sapiens: E2F mediated regulation of DNA replication		X
module_CDT1:MCM2:MCM3:MCM4:POLA1:POLE2:PRIM1_network	3	55	1640170	0	1	36	491	Homo sapiens: Cell Cycle		X
module_CDT1:MCM2:MCM3:MCM4:POLA1:POLE2:PRIM1_network	4	55	174430	0	1	6	6	Homo sapiens: Telomere C-strand synthesis initiation		X
module_CDT1:MCM2:MCM3:MCM4:POLA1:POLE2:PRIM1_network	5	55	176187	0	1	20	37	Homo sapiens: Activation of ATR in response to replication stress		X
module_CDT1:MCM2:MCM3:MCM4:POLA1:POLE2:PRIM1_network	6	55	176974	0	1	11	11	Homo sapiens: Unwinding of DNA		X
module_CDT1:MCM2:MCM3:MCM4:POLA1:POLE2:PRIM1_network	7	55	453279	0	1	27	124	Homo sapiens: Mitotic G1-G1/S phases		X
module_CDT1:MCM2:MCM3:MCM4:POLA1:POLE2:PRIM1_network	8	55	68616	0	1	6	6	Homo sapiens: Assembly of the ORC complex at the origin of replication		X
module_CDT1:MCM2:MCM3:MCM4:POLA1:POLE2:PRIM1_network	9	55	68689	0	1	8	8	Homo sapiens: CDC6 association with the ORC:origin complex		X
module_CDT1:MCM2:MCM3:MCM4:POLA1:POLE2:PRIM1_network	10	55	68827	0	1	9	58	Homo sapiens: CDT1 association with the CDC6:ORC:origin complex		X
module_CDT1:MCM2:MCM3:MCM4:POLA1:POLE2:PRIM1_network	11	55	68867	0	1	15	64	Homo sapiens: Assembly of the pre-replicative complex		X
module_CDT1:MCM2:MCM3:MCM4:POLA1:POLE2:PRIM1_network	12	55	68874	0	1	26	79	Homo sapiens: M/G1 Transition		X
module_CDT1:MCM2:MCM3:MCM4:POLA1:POLE2:PRIM1_network	13	55	68949	0	1	16	68	Homo sapiens: Orc1 removal from chromatin		X
module_CDT1:MCM2:MCM3:MCM4:POLA1:POLE2:PRIM1_network	14	55	68952	0	1	6	6	Homo sapiens: DNA replication initiation		X
module_CDT1:MCM2:MCM3:MCM4:POLA1:POLE2:PRIM1_network	15	55	68962	0	1	26	30	Homo sapiens: Activation of the pre-replicative complex		X
module_CDT1:MCM2:MCM3:MCM4:POLA1:POLE2:PRIM1_network	16	55	69002	0	1	26	79	Homo sapiens: DNA Replication Pre-Initiation		X
module_CDT1:MCM2:MCM3:MCM4:POLA1:POLE2:PRIM1_network	17	55	69052	0	1	16	68	Homo sapiens: Switching of origins to a post-replicative state		X
module_CDT1:MCM2:MCM3:MCM4:POLA1:POLE2:PRIM1_network	18	55	69190	0	1	15	32	Homo sapiens: DNA strand elongation		X
module_CDT1:MCM2:MCM3:MCM4:POLA1:POLE2:PRIM1_network	19	55	69206	0	1	27	101	Homo sapiens: G1/S Transition		X
module_CDT1:MCM2:MCM3:MCM4:POLA1:POLE2:PRIM1_network	20	55	69239	0	1	26	95	Homo sapiens: Synthesis of DNA		X
module_CDT1:MCM2:MCM3:MCM4:POLA1:POLE2:PRIM1_network	21	55	69242	0	1	26	116	Homo sapiens: S Phase		X
module_CDT1:MCM2:MCM3:MCM4:POLA1:POLE2:PRIM1_network	22	55	69278	0	1	34	402	Homo sapiens: Cell Cycle, Mitotic		X
module_CDT1:MCM2:MCM3:MCM4:POLA1:POLE2:PRIM1_network	23	55	69298	0	1	7	12	Homo sapiens: Association of licensing factors with the pre-replicative complex		X
module_CDT1:MCM2:MCM3:MCM4:POLA1:POLE2:PRIM1_network	24	55	69300	0	1	17	70	Homo sapiens: Removal of licensing factors from origins		X
module_CDT1:MCM2:MCM3:MCM4:POLA1:POLE2:PRIM1_network	25	55	69304	0	1	17	70	Homo sapiens: Regulation of DNA replication		X
module_CDT1:MCM2:MCM3:MCM4:POLA1:POLE2:PRIM1_network	26	55	69306	0	1	30	100	Homo sapiens: DNA Replication		X
module_CDT1:MCM2:MCM3:MCM4:POLA1:POLE2:PRIM1_network	27	55	69481	0	1	20	51	Homo sapiens: G2/M Checkpoints		X
module_CDT1:MCM2:MCM3:MCM4:POLA1:POLE2:PRIM1_network	28	55	69620	0	1	20	123	Homo sapiens: Cell Cycle Checkpoints		X
module_CDT1:MCM2:MCM3:MCM4:POLA1:POLE2:PRIM1_network	29	55	69205	3.40343e-11	1	6	13	Homo sapiens: G1/S-Specific Transcription		X
module_CDT1:MCM2:MCM3:MCM4:POLA1:POLE2:PRIM1_network	30	55	174417	2.88765e-09	1	6	23	Homo sapiens: Telomere C-strand (Lagging Strand) Synthesis		X
module_CDT1:MCM2:MCM3:MCM4:POLA1:POLE2:PRIM1_network	31	55	180786	5.24365e-09	1	6	25	Homo sapiens: Extension of Telomeres		X
module_CDT1:MCM2:MCM3:MCM4:POLA1:POLE2:PRIM1_network	32	55	113501	1.17358e-07	1	4	8	Homo sapiens: Inhibition of replication initiation of damaged DNA by RB1/E2F1		X
module_CDT1:MCM2:MCM3:MCM4:POLA1:POLE2:PRIM1_network	33	55	157579	1.57135e-07	1	6	46	Homo sapiens: Telomere Maintenance		X
module_CDT1:MCM2:MCM3:MCM4:POLA1:POLE2:PRIM1_network	34	55	174411	9.97865e-07	1	4	14	Homo sapiens: Polymerase switching on the C-strand of the telomere		X
module_CDT1:MCM2:MCM3:MCM4:POLA1:POLE2:PRIM1_network	35	55	69091	9.97865e-07	1	4	14	Homo sapiens: Polymerase switching		X
module_CDT1:MCM2:MCM3:MCM4:POLA1:POLE2:PRIM1_network	36	55	69109	9.97865e-07	1	4	14	Homo sapiens: Leading Strand Synthesis		X
module_CDT1:MCM2:MCM3:MCM4:POLA1:POLE2:PRIM1_network	37	55	69166	1.04825e-06	1	4	14	Homo sapiens: Removal of the Flap Intermediate		X
module_CDT1:MCM2:MCM3:MCM4:POLA1:POLE2:PRIM1_network	38	55	69183	1.90794e-06	1	4	16	Homo sapiens: Processive synthesis on the lagging strand		X
module_CDT1:MCM2:MCM3:MCM4:POLA1:POLE2:PRIM1_network	39	55	73886	3.17907e-06	1	6	75	Homo sapiens: Chromosome Maintenance		X
module_CDT1:MCM2:MCM3:MCM4:POLA1:POLE2:PRIM1_network	40	55	69186	5.89374e-06	1	4	21	Homo sapiens: Lagging Strand Synthesis		X
module_CDT1:MCM2:MCM3:MCM4:POLA1:POLE2:PRIM1_network	41	55	2465910	0.000382515	0.999998	2	6	Homo sapiens: MASTL Facilitates Mitotic Progression		X
module_CDT1:MCM2:MCM3:MCM4:POLA1:POLE2:PRIM1_network	42	55	109977	0.00335797	0.999919	2	15	Homo sapiens: Repair synthesis for gap-filling by DNA polymerase in TC-NER		X
module_CDT1:MCM2:MCM3:MCM4:POLA1:POLE2:PRIM1_network	43	55	74967	0.00335797	0.999919	2	15	Homo sapiens: Repair synthesis of patch ~27-30 bases long by DNA polymerase		X
module_CDT1:MCM2:MCM3:MCM4:POLA1:POLE2:PRIM1_network	44	55	109979	0.00435613	0.999878	2	17	Homo sapiens: Gap-filling DNA repair synthesis and ligation in TC-NER		X
module_CDT1:MCM2:MCM3:MCM4:POLA1:POLE2:PRIM1_network	45	55	74969	0.00435613	0.999878	2	17	Homo sapiens: Gap-filling DNA repair synthesis and ligation in GG-NER		X
module_CDT1:MCM2:MCM3:MCM4:POLA1:POLE2:PRIM1_network	46	55	68875	0.00903019	0.99914	3	75	Homo sapiens: Mitotic Prophase		X
module_CDT1:MCM2:MCM3:MCM4:POLA1:POLE2:PRIM1_network	47	55	3248023	0.0100988	0.999975	1	2	Homo sapiens: Regulation by TREX1		X
module_CDT1:MCM2:MCM3:MCM4:POLA1:POLE2:PRIM1_network	48	55	170145	0.0153124	0.999923	1	3	Homo sapiens: Phosphorylation of proteins involved in the G2/M transition by Cyclin A:Cdc2 complexes		X
module_CDT1:MCM2:MCM3:MCM4:POLA1:POLE2:PRIM1_network	49	55	109970	0.0168845	0.998998	2	35	Homo sapiens: Global Genomic NER (GG-NER)		X
module_CDT1:MCM2:MCM3:MCM4:POLA1:POLE2:PRIM1_network	50	55	2993913	0.0223901	0.999815	1	4	Homo sapiens: Clearance of Nuclear Envelope Membranes from Chromatin		X
module_CDT1:MCM2:MCM3:MCM4:POLA1:POLE2:PRIM1_network	51	55	73937	0.0278341	0.997824	2	46	Homo sapiens: Transcription-coupled NER (TC-NER)		X
module_CDT1:MCM2:MCM3:MCM4:POLA1:POLE2:PRIM1_network	52	55	176417	0.0326046	0.999563	1	6	Homo sapiens: Phosphorylation of Emi1		X
module_CDT1:MCM2:MCM3:MCM4:POLA1:POLE2:PRIM1_network	53	55	73885	0.0336696	0.997075	2	51	Homo sapiens: Nucleotide Excision Repair		X
module_CDT1:MCM2:MCM3:MCM4:POLA1:POLE2:PRIM1_network	54	55	2995383	0.0467331	0.999052	1	8	Homo sapiens: Initiation of Nuclear Envelope Reformation		X
module_CDT1:MCM2:MCM3:MCM4:POLA1:POLE2:PRIM1_network	55	55	2995410	0.0467331	0.999052	1	8	Homo sapiens: Nuclear Envelope Reassembly		X
module_DKC1:FBL:NOLC1:NOP56_network	1	4	171319	0.000301159	1	1	2	Homo sapiens: Telomere Extension By Telomerase
module_DKC1:FBL:NOLC1:NOP56_network	2	4	180786	0.00376449	1	1	25	Homo sapiens: Extension of Telomeres
module_DKC1:FBL:NOLC1:NOP56_network	3	4	157579	0.00692667	1	1	46	Homo sapiens: Telomere Maintenance
module_DKC1:FBL:NOLC1:NOP56_network	4	4	73886	0.0112935	1	1	75	Homo sapiens: Chromosome Maintenance
module_POLR1E_network	1	23	212165	0	1	14	94	Homo sapiens: Epigenetic regulation of gene expression	X			X
module_POLR1E_network	2	23	427413	0	1	14	74	Homo sapiens: NoRC negatively regulates rRNA expression	X			X
module_POLR1E_network	3	23	504046	0	1	16	64	Homo sapiens: RNA Polymerase I, RNA Polymerase III, and Mitochondrial Transcription	X			X
module_POLR1E_network	4	23	5250941	0	1	14	77	Homo sapiens: Negative epigenetic regulation of rRNA expression	X			X
module_POLR1E_network	5	23	73762	0	1	14	31	Homo sapiens: RNA Polymerase I Transcription Initiation	X			X
module_POLR1E_network	6	23	73772	0	1	14	30	Homo sapiens: RNA Polymerase I Promoter Escape	X			X
module_POLR1E_network	7	23	73777	0	1	13	29	Homo sapiens: RNA Polymerase I Chain Elongation	X			X
module_POLR1E_network	8	23	73854	0	1	14	32	Homo sapiens: RNA Polymerase I Promoter Clearance	X			X
module_POLR1E_network	9	23	73863	0	1	15	31	Homo sapiens: RNA Polymerase I Transcription Termination	X			X
module_POLR1E_network	10	23	73864	0	1	16	34	Homo sapiens: RNA Polymerase I Transcription	X			X
module_POLR1E_network	11	23	74159	0	1	16	155	Homo sapiens: Transcription	X			X
module_POLR1E_network	12	23	74160	0	1	17	837	Homo sapiens: Gene Expression	X			X
module_POLR1E_network	13	23	427359	1.01349e-06	1	4	37	Homo sapiens: SIRT1 negatively regulates rRNA Expression	X			X
module_POLR1E_network	14	23	73780	0.000873579	0.99999	2	18	Homo sapiens: RNA Polymerase III Chain Elongation	X			X
module_POLR1E_network	15	23	73980	0.000873579	0.99999	2	18	Homo sapiens: RNA Polymerase III Transcription Termination	X			X
module_POLR1E_network	16	23	76066	0.00194446	0.999965	2	26	Homo sapiens: RNA Polymerase III Transcription Initiation From Type 2 Promoter	X			X
module_POLR1E_network	17	23	76061	0.0020812	0.999961	2	27	Homo sapiens: RNA Polymerase III Transcription Initiation From Type 1 Promoter	X			X
module_POLR1E_network	18	23	76071	0.00219783	0.999957	2	28	Homo sapiens: RNA Polymerase III Transcription Initiation From Type 3 Promoter	X			X
module_POLR1E_network	19	23	74158	0.00351493	0.999912	2	35	Homo sapiens: RNA Polymerase III Transcription	X			X
module_POLR1E_network	20	23	749476	0.00351493	0.999912	2	35	Homo sapiens: RNA Polymerase III Abortive And Retractive Initiation	X			X
module_POLR1E_network	21	23	76046	0.00351493	0.999912	2	35	Homo sapiens: RNA Polymerase III Transcription Initiation	X			X
module_POLR1E_network	22	23	73728	0.00540266	0.999993	1	2	Homo sapiens: RNA Polymerase I Promoter Opening	X			X
module_POLR1E_network	23	23	1834949	0.00931309	0.999609	2	59	Homo sapiens: Cytosolic sensors of pathogen-associated DNA	X			X
module_BAZ1B:DDX21:MYBBP1A_network	1	22	212165	0	1	12	94	Homo sapiens: Epigenetic regulation of gene expression	X			X
module_BAZ1B:DDX21:MYBBP1A_network	2	22	427413	0	1	12	74	Homo sapiens: NoRC negatively regulates rRNA expression	X			X
module_BAZ1B:DDX21:MYBBP1A_network	3	22	504046	0	1	14	64	Homo sapiens: RNA Polymerase I, RNA Polymerase III, and Mitochondrial Transcription	X			X
module_BAZ1B:DDX21:MYBBP1A_network	4	22	5250941	0	1	12	77	Homo sapiens: Negative epigenetic regulation of rRNA expression	X			X
module_BAZ1B:DDX21:MYBBP1A_network	5	22	73762	0	1	13	31	Homo sapiens: RNA Polymerase I Transcription Initiation	X			X
module_BAZ1B:DDX21:MYBBP1A_network	6	22	73772	0	1	13	30	Homo sapiens: RNA Polymerase I Promoter Escape	X			X
module_BAZ1B:DDX21:MYBBP1A_network	7	22	73777	0	1	12	29	Homo sapiens: RNA Polymerase I Chain Elongation	X			X
module_BAZ1B:DDX21:MYBBP1A_network	8	22	73854	0	1	13	32	Homo sapiens: RNA Polymerase I Promoter Clearance	X			X
module_BAZ1B:DDX21:MYBBP1A_network	9	22	73863	0	1	13	31	Homo sapiens: RNA Polymerase I Transcription Termination	X			X
module_BAZ1B:DDX21:MYBBP1A_network	10	22	73864	0	1	14	34	Homo sapiens: RNA Polymerase I Transcription	X			X
module_BAZ1B:DDX21:MYBBP1A_network	11	22	74159	0	1	14	155	Homo sapiens: Transcription	X			X
module_BAZ1B:DDX21:MYBBP1A_network	12	22	74160	0	1	15	837	Homo sapiens: Gene Expression	X			X
module_BAZ1B:DDX21:MYBBP1A_network	13	22	427359	6.68958e-07	1	4	37	Homo sapiens: SIRT1 negatively regulates rRNA Expression	X			X
module_BAZ1B:DDX21:MYBBP1A_network	14	22	73780	0.000684256	0.999993	2	18	Homo sapiens: RNA Polymerase III Chain Elongation	X			X
module_BAZ1B:DDX21:MYBBP1A_network	15	22	73980	0.000684256	0.999993	2	18	Homo sapiens: RNA Polymerase III Transcription Termination	X			X
module_BAZ1B:DDX21:MYBBP1A_network	16	22	76066	0.00150672	0.999976	2	26	Homo sapiens: RNA Polymerase III Transcription Initiation From Type 2 Promoter	X			X
module_BAZ1B:DDX21:MYBBP1A_network	17	22	76061	0.00161551	0.999974	2	27	Homo sapiens: RNA Polymerase III Transcription Initiation From Type 1 Promoter	X			X
module_BAZ1B:DDX21:MYBBP1A_network	18	22	76071	0.00171284	0.999971	2	28	Homo sapiens: RNA Polymerase III Transcription Initiation From Type 3 Promoter	X			X
module_BAZ1B:DDX21:MYBBP1A_network	19	22	74158	0.00272808	0.999941	2	35	Homo sapiens: RNA Polymerase III Transcription	X			X
module_BAZ1B:DDX21:MYBBP1A_network	20	22	749476	0.00272808	0.999941	2	35	Homo sapiens: RNA Polymerase III Abortive And Retractive Initiation	X			X
module_BAZ1B:DDX21:MYBBP1A_network	21	22	76046	0.00272808	0.999941	2	35	Homo sapiens: RNA Polymerase III Transcription Initiation	X			X
module_BAZ1B:DDX21:MYBBP1A_network	22	22	1834949	0.0073321	0.999732	2	59	Homo sapiens: Cytosolic sensors of pathogen-associated DNA	X			X
module_CCT5:CCT6A_network	1	18	389957	0	1	22	27	Homo sapiens: Prefoldin mediated transfer of substrate to CCT/TriC			X
module_CCT5:CCT6A_network	2	18	389958	0	1	23	28	Homo sapiens: Cooperation of Prefoldin and TriC/CCT in actin and tubulin folding			X
module_CCT5:CCT6A_network	3	18	389960	0	1	17	21	Homo sapiens: Formation of tubulin folding intermediates by CCT/TriC			X
module_CCT5:CCT6A_network	4	18	389977	0	1	14	18	Homo sapiens: Post-chaperonin tubulin folding pathway			X
module_CCT5:CCT6A_network	5	18	390450	0	1	8	9	Homo sapiens: Folding of actin by CCT/TriC			X
module_CCT5:CCT6A_network	6	18	390466	0	1	23	29	Homo sapiens: Chaperonin-mediated protein folding			X
module_CCT5:CCT6A_network	7	18	390471	0	1	8	9	Homo sapiens: Association of TriC/CCT with target proteins during biosynthesis			X
module_CCT5:CCT6A_network	8	18	391251	0	1	28	34	Homo sapiens: Protein folding			X
module_CCT5:CCT6A_network	9	18	392499	0	1	32	629	Homo sapiens: Metabolism of proteins			X
module_CCT5:CCT6A_network	10	18	5620920	0	1	10	39	Homo sapiens: Cargo trafficking to the periciliary membrane			X
module_CCT5:CCT6A_network	11	18	5620922	0	1	10	12	Homo sapiens: BBSome-mediated cargo-targeting to cilium			X
module_CCT5:CCT6A_network	12	18	5617833	6.32539e-09	1	11	158	Homo sapiens: Assembly of the primary cilium			X
module_CCT5:CCT6A_network	13	18	1852241	1.95398e-06	1	11	277	Homo sapiens: Organelle biogenesis and maintenance			X
module_CCT5:CCT6A_network	14	18	446210	0.000462188	0.999997	2	5	Homo sapiens: Synthesis of UDP-N-acetyl-glucosamine			X
module_CCT5:CCT6A_network	15	18	422356	0.0442076	0.99553	2	48	Homo sapiens: Regulation of insulin secretion			X
module_CCT5:CCT6A_network	16	18	435368	0.047419	0.99904	1	7	Homo sapiens: Zinc efflux and compartmentalization by the SLC30 family			X
module_CCT5:CCT6A_network	17	18	446219	0.0482193	0.994878	2	51	Homo sapiens: Synthesis of substrates in N-glycan biosythesis			X
module_CCT5:CCT6A_network	18	18	2980736	0.0497742	0.994617	2	52	Homo sapiens: Peptide hormone metabolism			X
module_ORAI2_network	1	8	139853	6.2739e-06	1	2	9	Homo sapiens: Elevation of cytosolic Ca2+ levels	X
module_ORAI2_network	2	8	418360	3.0361e-05	1	2	19	Homo sapiens: Platelet calcium homeostasis	X
module_ORAI2_network	3	8	983695	7.96324e-05	1	2	32	Homo sapiens: Antigen activates B Cell Receptor (BCR) leading to generation of second messengers	X
module_ORAI2_network	4	8	418346	0.000241203	0.999999	2	54	Homo sapiens: Platelet homeostasis	X
module_ORAI2_network	5	8	983705	0.00253745	0.999975	2	190	Homo sapiens: Signaling by the B Cell Receptor (BCR)	X
module_ORAI2_network	6	8	1280218	0.011853	0.999736	2	427	Homo sapiens: Adaptive Immune System	X
module_ORAI2_network	7	8	109582	0.0138713	0.999663	2	448	Homo sapiens: Hemostasis	X
module_ORAI2_network	8	8	936837	0.0182819	0.999891	1	39	Homo sapiens: Ion transport by P-type ATPases	X
module_VDAC1_network	1	12	1268020	1.59245e-13	1	7	34	Homo sapiens: Mitochondrial protein import	X		X
module_VDAC1_network	2	12	180897	1.23671e-05	1	2	3	Homo sapiens: Vpr-mediated induction of apoptosis by mitochondrial outer membrane permeabilization	X		X
module_VDAC1_network	3	12	422356	0.000122003	0.999998	3	48	Homo sapiens: Regulation of insulin secretion	X		X
module_VDAC1_network	4	12	392499	0.000125354	0.999989	7	629	Homo sapiens: Metabolism of proteins	X		X
module_VDAC1_network	5	12	163685	0.000736409	0.999974	3	88	Homo sapiens: Integration of energy metabolism	X		X
module_VDAC1_network	6	12	936440	0.00173582	0.999971	2	30	Homo sapiens: Negative regulators of RIG-I/MDA5 signaling	X		X
module_VDAC1_network	7	12	176033	0.00209933	0.999961	2	33	Homo sapiens: Interactions of Vpr with host cellular proteins	X		X
module_VDAC1_network	8	12	111452	0.00421211	0.999996	1	2	Homo sapiens: Activation and oligomerization of BAK protein	X		X
module_VDAC1_network	9	12	168277	0.00421211	0.999996	1	2	Homo sapiens: Influenza Virus Induced Apoptosis	X		X
module_VDAC1_network	10	12	168928	0.00772207	0.999712	2	64	Homo sapiens: RIG-I/MDA5 mediated induction of IFN-alpha/beta pathways	X		X
module_VDAC1_network	11	12	168253	0.0104994	0.999959	1	5	Homo sapiens: Host Interactions with Influenza Factors	X		X
module_VDAC1_network	12	12	162909	0.0275885	0.997964	2	125	Homo sapiens: Host Interactions of HIV factors	X		X	X
module_RNF168_network	1	14	3108214	8.51301e-05	0.999999	3	72	Homo sapiens: SUMOylation of DNA damage response and repair proteins			X	X
module_RNF168_network	2	14	3108232	8.51301e-05	0.999999	3	72	Homo sapiens: SUMO E3 ligases SUMOylate target proteins			X	X
module_RNF168_network	3	14	2990846	0.000101141	0.999998	3	76	Homo sapiens: SUMOylation			X	X
module_RNF168_network	4	14	597592	0.000310285	0.999988	4	302	Homo sapiens: Post-translational protein modification			X	X
module_RNF168_network	5	14	3214842	0.000840788	0.999991	2	34	Homo sapiens: HDMs demethylate histones			X	X
module_RNF168_network	6	14	3247509	0.0021777	0.999903	3	213	Homo sapiens: Chromatin modifying enzymes			X	X
module_RNF168_network	7	14	4839726	0.0021777	0.999903	3	213	Homo sapiens: Chromatin organization			X	X
module_RNF168_network	8	14	392499	0.00323182	0.999757	4	629	Homo sapiens: Metabolism of proteins			X	X
module_RNF168_network	9	14	75148	0.00512454	0.999991	1	5	Homo sapiens: ATM mediated phosphorylation of repair proteins			X	X
module_RNF168_network	10	14	83542	0.00512454	0.999991	1	5	Homo sapiens: ATM mediated response to DNA double-strand break			X	X
module_RNF168_network	11	14	75154	0.00854742	0.999972	1	8	Homo sapiens: Recruitment of repair and signaling proteins to double-strand breaks			X	X
module_RNF168_network	12	14	73888	0.018359	0.999861	1	16	Homo sapiens: Homologous Recombination Repair			X	X
module_RNF168_network	13	14	73951	0.018359	0.999861	1	16	Homo sapiens: Homologous recombination repair of replication-independent double-strand breaks			X	X
module_RNF168_network	14	14	73890	0.0255796	0.999725	1	21	Homo sapiens: Double-Strand Break Repair			X	X
module_DKK1:WNT2_network	1	23	162582	0	1	59	2047	Homo sapiens: Signal Transduction
module_DKK1:WNT2_network	2	23	195721	0	1	55	243	Homo sapiens: Signaling by Wnt
module_DKK1:WNT2_network	3	23	201681	0	1	34	171	Homo sapiens: TCF dependent signaling in response to WNT
module_DKK1:WNT2_network	4	23	3238698	0	1	25	25	Homo sapiens: WNT ligand biogenesis and trafficking
module_DKK1:WNT2_network	5	23	3772470	0	1	11	11	Homo sapiens: negative regulation of TCF-dependent signaling by WNT ligand antagonists
module_DKK1:WNT2_network	6	23	4641262	0	1	12	22	Homo sapiens: disassembly of the destruction complex and recruitment of AXIN to the membrane
module_DKK1:WNT2_network	7	23	4641263	0	1	12	17	Homo sapiens: regulation of FZD by ubiquitination
module_DKK1:WNT2_network	8	23	4791275	0	1	9	18	Homo sapiens: Signaling by WNT in cancer
module_DKK1:WNT2_network	9	23	4086400	3.94433e-11	1	11	77	Homo sapiens: PCP/CE pathway
module_DKK1:WNT2_network	10	23	373080	1.65113e-10	1	9	43	Homo sapiens: Class B/2 (Secretin family receptors)
module_DKK1:WNT2_network	11	23	3858494	1.2078e-09	1	12	113	Homo sapiens: beta-catenin independent WNT signaling
module_DKK1:WNT2_network	12	23	5140745	1.44038e-08	1	4	4	Homo sapiens: WNT5A-dependent internalization of FZD2, FZD5 and ROR2
module_DKK1:WNT2_network	13	23	5340588	2.00599e-08	1	4	4	Homo sapiens: RNF mutants show enhanced WNT signaling and proliferation
module_DKK1:WNT2_network	14	23	5339717	1.4162e-06	1	3	3	Homo sapiens: misspliced LRP5 mutants have enhanced beta-catenin-dependent signaling
module_DKK1:WNT2_network	15	23	4086398	0.000126237	0.999991	5	40	Homo sapiens: Ca2+ pathway
module_DKK1:WNT2_network	16	23	5368598	0.000668273	0.999995	2	4	Homo sapiens: negative regulation of TCF-dependent signaling by DVL-interacting proteins
module_DKK1:WNT2_network	17	23	5663202	0.000873159	0.999812	9	234	Homo sapiens: Diseases of signal transduction
module_DKK1:WNT2_network	18	23	500792	0.0027602	0.999291	9	383	Homo sapiens: GPCR ligand binding
module_DKK1:WNT2_network	19	23	1433617	0.00287288	0.999939	2	10	Homo sapiens: Regulation of signaling by NODAL
module_DKK1:WNT2_network	20	23	5099900	0.00511843	0.999853	2	10	Homo sapiens: WNT5A-dependent internalization of FZD4
module_DKK1:WNT2_network	21	23	5340573	0.00728592	1	1	1	Homo sapiens: WNT ligand secretion is abrogated by the PORCN inhibitor LGK974
module_DKK1:WNT2_network	22	23	4608870	0.013301	0.998519	3	58	Homo sapiens: Asymmetric localization of PCP proteins
module_DKK1:WNT2_network	23	23	1181150	0.0172731	0.998986	2	19	Homo sapiens: Signaling by NODAL
module_TRADD_network	1	42	140534	0	1	8	17	Homo sapiens: Ligand-dependent caspase activation	X	X
module_TRADD_network	2	42	3371378	0	1	8	11	Homo sapiens: Regulation by c-FLIP	X	X
module_TRADD_network	3	42	5213460	0	1	8	19	Homo sapiens: RIPK1-mediated regulated necrosis	X	X
module_TRADD_network	4	42	5218859	0	1	8	19	Homo sapiens: Regulated Necrosis	X	X
module_TRADD_network	5	42	5218900	0	1	8	11	Homo sapiens: CASP8 activity is inhibited	X	X
module_TRADD_network	6	42	5357769	0	1	8	25	Homo sapiens: Caspase activation via extrinsic apoptotic signalig pathway	X	X
module_TRADD_network	7	42	5675482	0	1	8	17	Homo sapiens: Regulation of necroptotic cell death	X	X
module_TRADD_network	8	42	69416	0	1	7	10	Homo sapiens: Dimerization of procaspase-8	X	X
module_TRADD_network	9	42	73887	0	1	9	15	Homo sapiens: Death Receptor Signalling	X	X
module_TRADD_network	10	42	75893	4.36504e-11	1	5	9	Homo sapiens: TNF signaling	X	X
module_TRADD_network	11	42	109581	1.24759e-09	1	9	150	Homo sapiens: Apoptosis	X	X
module_TRADD_network	12	42	5357801	1.44483e-09	1	9	153	Homo sapiens: Programmed Cell Death	X	X
module_TRADD_network	13	42	5357786	3.59435e-09	1	4	7	Homo sapiens: TNFR1-mediated proapoptotic signaling	X	X
module_TRADD_network	14	42	75157	2.65415e-07	1	3	5	Homo sapiens: FasL/ CD95L signaling	X	X
module_TRADD_network	15	42	75158	6.98704e-07	1	3	6	Homo sapiens: TRAIL signaling	X	X
module_TRADD_network	16	42	168928	1.77893e-06	1	5	64	Homo sapiens: RIG-I/MDA5 mediated induction of IFN-alpha/beta pathways	X	X
module_TRADD_network	17	42	1660662	7.90493e-06	1	4	37	Homo sapiens: Glycosphingolipid metabolism	X	X
module_TRADD_network	18	42	428157	0.000105121	0.999996	4	66	Homo sapiens: Sphingolipid metabolism	X	X
module_TRADD_network	19	42	2562578	0.000387931	0.999997	2	10	Homo sapiens: TRIF-mediated programmed cell death	X	X
module_TRADD_network	20	42	933543	0.000758736	0.999992	2	12	Homo sapiens: NF-kB activation through FADD/RIP-1 pathway mediated by caspase-8 and -10	X	X
module_TRADD_network	21	42	937061	0.00272291	0.999837	3	77	Homo sapiens: TRIF-mediated TLR3/TLR4 signaling	X	X
module_TRADD_network	22	42	166166	0.00282497	0.999829	3	78	Homo sapiens: MyD88-independent TLR3/TLR4 cascade	X	X
module_TRADD_network	23	42	168164	0.00282497	0.999829	3	78	Homo sapiens: Toll Like Receptor 3 (TLR3) Cascade	X	X
module_TRADD_network	24	42	166054	0.00444221	0.999682	3	93	Homo sapiens: Activated TLR4 signalling	X	X
module_TRADD_network	25	42	936440	0.00485123	0.999854	2	30	Homo sapiens: Negative regulators of RIG-I/MDA5 signaling	X	X
module_TRADD_network	26	42	166016	0.00492552	0.999634	3	96	Homo sapiens: Toll Like Receptor 4 (TLR4) Cascade	X	X
module_TRADD_network	27	42	168898	0.00704166	0.999403	3	111	Homo sapiens: Toll-Like Receptors Cascades	X	X
module_TRADD_network	28	42	114294	0.00799253	0.999985	1	2	Homo sapiens: Activation, translocation and oligomerization of BAX	X	X
module_TRADD_network	29	42	111452	0.00815872	0.999984	1	2	Homo sapiens: Activation and oligomerization of BAK protein	X	X
module_TRADD_network	30	42	193681	0.0104164	0.999965	1	3	Homo sapiens: Ceramide signalling	X	X
module_TRADD_network	31	42	75108	0.0151232	0.999917	1	4	Homo sapiens: Activation, myristolyation of BID and translocation to mitochondria	X	X
module_TRADD_network	32	42	196843	0.0159561	0.999902	1	5	Homo sapiens: Vitamin B2 (riboflavin) metabolism	X	X
module_TRADD_network	33	42	3371453	0.0167237	0.999023	2	53	Homo sapiens: Regulation of HSF1-mediated heat shock response	X	X
module_TRADD_network	34	42	205025	0.0183054	0.999871	1	5	Homo sapiens: NADE modulates death signalling	X	X
module_TRADD_network	35	42	1237112	0.0203007	0.999834	1	6	Homo sapiens: Methionine salvage pathway	X	X
module_TRADD_network	36	42	3371556	0.0303467	0.997548	2	71	Homo sapiens: Cellular response to heat stress	X	X
module_TRADD_network	37	42	111453	0.032613	0.999548	1	8	Homo sapiens: BH3-only proteins associate with and inactivate anti-apoptotic BCL-2 members	X	X
module_TRADD_network	38	42	1810476	0.0390379	0.999326	1	11	Homo sapiens: RIP-mediated NFkB activation via ZBP1	X	X
module_TRADD_network	39	42	1606322	0.0455706	0.999066	1	13	Homo sapiens: ZBP1(DAI) mediated induction of type I IFNs	X	X
module_TRADD_network	40	42	193704	0.0456114	0.995388	2	83	Homo sapiens: p75 NTR receptor-mediated signalling	X	X
module_TRADD_network	41	42	168249	0.0477029	0.986929	5	566	Homo sapiens: Innate Immune System	X	X
module_TRADD_network	42	42	351202	0.0486367	0.998928	1	14	Homo sapiens: Metabolism of polyamines	X	X
module_MVD_network	1	18	70614	8.11815e-05	1	2	16	Homo sapiens: Amino acid synthesis and interconversion (transamination)			X
module_MVD_network	2	18	191273	0.000170677	0.999999	2	23	Homo sapiens: Cholesterol biosynthesis			X
module_MVD_network	3	18	2426168	0.000218984	0.999999	2	26	Homo sapiens: Activation of gene expression by SREBF (SREBP)			X
module_MVD_network	4	18	1655829	0.000496678	0.999996	2	39	Homo sapiens: Regulation of cholesterol biosynthesis by SREBP (SREBF)			X
module_MVD_network	5	18	446219	0.000850487	0.999992	2	51	Homo sapiens: Synthesis of substrates in N-glycan biosythesis			X
module_MVD_network	6	18	446193	0.00137965	0.999982	2	65	Homo sapiens: Biosynthesis of the N-glycan precursor (dolichol lipid-linked oligosaccharide, LLO) and transfer to a nascent protein			X
module_MVD_network	7	18	1430728	0.00228326	0.9999	5	1432	Homo sapiens: Metabolism			X
module_MVD_network	8	18	446203	0.00440755	0.999897	2	117	Homo sapiens: Asparagine N-linked glycosylation			X
module_MVD_network	9	18	446199	0.00451059	0.999993	1	5	Homo sapiens: Synthesis of Dolichyl-phosphate			X
module_MVD_network	10	18	556833	0.00710182	0.999582	3	499	Homo sapiens: Metabolism of lipids and lipoproteins			X
module_MVD_network	11	18	1483213	0.0107969	0.999955	1	12	Homo sapiens: Synthesis of PE			X
module_MVD_network	12	18	71291	0.0108664	0.999594	2	186	Homo sapiens: Metabolism of amino acids and derivatives			X
module_MVD_network	13	18	210500	0.0206086	0.999829	1	23	Homo sapiens: Glutamate Neurotransmitter Release Cycle			X
module_MVD_network	14	18	597592	0.02738	0.998319	2	302	Homo sapiens: Post-translational protein modification			X
module_MVD_network	15	18	4085001	0.0285759	0.999667	1	32	Homo sapiens: Sialic acid metabolism			X
module_MVD_network	16	18	112310	0.0399888	0.999338	1	45	Homo sapiens: Neurotransmitter Release Cycle			X
module_MVD_network	17	18	3700989	0.0452185	0.99915	1	51	Homo sapiens: Transcriptional Regulation by TP53			X
module_MVD_network	18	18	5628897	0.0452185	0.99915	1	51	Homo sapiens: TP53 Regulates Metabolic Genes			X
module_PGAM1_network	1	46	1430728	0	1	64	1432	Homo sapiens: Metabolism			X
module_PGAM1_network	2	46	70171	0	1	11	27	Homo sapiens: Glycolysis			X
module_PGAM1_network	3	46	70263	0	1	13	31	Homo sapiens: Gluconeogenesis			X
module_PGAM1_network	4	46	70326	0	1	19	72	Homo sapiens: Glucose metabolism			X
module_PGAM1_network	5	46	71387	1.28176e-18	1	24	243	Homo sapiens: Metabolism of carbohydrates			X
module_PGAM1_network	6	46	15869	3.24063e-09	1	10	79	Homo sapiens: Metabolism of nucleotides			X
module_PGAM1_network	7	46	499943	8.08268e-07	1	5	19	Homo sapiens: Synthesis and interconversion of nucleotide di- and triphosphates			X
module_PGAM1_network	8	46	556833	8.34338e-07	1	18	499	Homo sapiens: Metabolism of lipids and lipoproteins			X
module_PGAM1_network	9	46	70221	1.88681e-05	1	4	17	Homo sapiens: Glycogen breakdown (glycogenolysis)			X
module_PGAM1_network	10	46	71403	2.92512e-05	0.999999	4	19	Homo sapiens: Citric acid cycle (TCA cycle)			X
module_PGAM1_network	11	46	2142789	3.01122e-05	1	3	7	Homo sapiens: Ubiquinol biosynthesis			X
module_PGAM1_network	12	46	71336	3.06272e-05	1	3	7	Homo sapiens: Pentose phosphate pathway (hexose monophosphate shunt)			X
module_PGAM1_network	13	46	163754	9.81187e-05	1	2	2	Homo sapiens: Insulin effects increased synthesis of Xylulose-5-Phosphate			X
module_PGAM1_network	14	46	535734	0.00015961	0.99998	7	119	Homo sapiens: Fatty acid, triacylglycerol, and ketone body metabolism			X
module_PGAM1_network	15	46	3322077	0.000361401	0.99999	3	15	Homo sapiens: Glycogen synthesis			X
module_PGAM1_network	16	46	5652084	0.000536332	0.999997	2	4	Homo sapiens: Fructose metabolism			X
module_PGAM1_network	17	46	71406	0.000645976	0.999956	4	41	Homo sapiens: Pyruvate metabolism and Citric Acid (TCA) cycle			X
module_PGAM1_network	18	46	2142712	0.000906114	0.999991	2	5	Homo sapiens: Synthesis of 12-eicosatetraenoic acid derivatives			X
module_PGAM1_network	19	46	74182	0.000921588	0.999991	2	5	Homo sapiens: Ketone body metabolism			X
module_PGAM1_network	20	46	2142688	0.000925866	0.999991	2	5	Homo sapiens: Synthesis of 5-eicosatetraenoic acids			X
module_PGAM1_network	21	46	1614635	0.00135975	0.999937	3	23	Homo sapiens: Sulfur amino acid metabolism			X
module_PGAM1_network	22	46	71291	0.00204171	0.999601	7	186	Homo sapiens: Metabolism of amino acids and derivatives			X
module_PGAM1_network	23	46	174403	0.00322578	0.999929	2	9	Homo sapiens: Glutathione synthesis and recycling			X
module_PGAM1_network	24	46	2142753	0.00822618	0.999242	3	43	Homo sapiens: Arachidonic acid metabolism			X
module_PGAM1_network	25	46	5423646	0.00883356	0.999644	2	15	Homo sapiens: Aflatoxin activation and detoxification			X
module_PGAM1_network	26	46	77289	0.00903034	0.999631	2	15	Homo sapiens: Mitochondrial Fatty Acid Beta-Oxidation			X
module_PGAM1_network	27	46	2978092	0.00951165	1	1	1	Homo sapiens: Abnormal conversion of 2-oxoglutarate to 2-hydroxyglutarate			X
module_PGAM1_network	28	46	389542	0.00951165	1	1	1	Homo sapiens: NADPH regeneration			X
module_PGAM1_network	29	46	211859	0.0124492	0.997445	5	145	Homo sapiens: Biological oxidations			X
module_PGAM1_network	30	46	1483191	0.0134954	0.999308	2	18	Homo sapiens: Synthesis of PC			X
module_PGAM1_network	31	46	70350	0.0189749	0.999911	1	2	Homo sapiens: Fructose catabolism			X
module_PGAM1_network	32	46	5652227	0.0191914	0.999908	1	2	Homo sapiens: Fructose biosynthesis			X
module_PGAM1_network	33	46	73848	0.0225696	0.998446	2	24	Homo sapiens: Pyrimidine metabolism			X
module_PGAM1_network	34	46	192456	0.0280523	0.999738	1	3	Homo sapiens: Digestion of dietary lipid			X
module_PGAM1_network	35	46	173599	0.0286225	0.999728	1	3	Homo sapiens: Formation of the active cofactor, UDP-glucuronate			X
module_PGAM1_network	36	46	77288	0.0287429	0.999725	1	3	Homo sapiens: mitochondrial fatty acid beta-oxidation of unsaturated fatty acids			X
module_PGAM1_network	37	46	77305	0.0289342	0.999722	1	3	Homo sapiens: Beta oxidation of palmitoyl-CoA to myristoyl-CoA			X
module_PGAM1_network	38	46	977347	0.0292754	0.999715	1	3	Homo sapiens: Serine biosynthesis			X
module_PGAM1_network	39	46	156580	0.0293405	0.995577	3	70	Homo sapiens: Phase II conjugation			X
module_PGAM1_network	40	46	1428517	0.0295371	0.993814	4	122	Homo sapiens: The citric acid (TCA) cycle and respiratory electron transport			X
module_PGAM1_network	41	46	77108	0.0295682	0.999709	1	3	Homo sapiens: Utilization of Ketone Bodies			X
module_PGAM1_network	42	46	156590	0.031058	0.997435	2	29	Homo sapiens: Glutathione conjugation			X
module_PGAM1_network	43	46	77111	0.038457	0.999445	1	4	Homo sapiens: Synthesis of Ketone Bodies			X
module_PGAM1_network	44	46	73847	0.0407313	0.99608	2	33	Homo sapiens: Purine metabolism			X
module_PGAM1_network	45	46	70370	0.0472311	0.999104	1	5	Homo sapiens: Galactose catabolism			X
module_PGAM1_network	46	46	1614517	0.0479236	0.999078	1	5	Homo sapiens: Sulfide oxidation to sulfate			X

## Sheet: Table S9
Table S9: This table lists the pathways associated with the genes composing the modules discovered by the full model of SMITE (SMITE-F) using spin-glass.
Module_Name	Rank_of_term	Number_Terms_in_Category	Category	Over_represented_pvalue	Under_represented_pvalue	Number_of_Genes_Found	Number_of_Genes_in_Category	Category_Name	Infection_Module	Cell_Cycle_Module	Metabolism_Module	Epigenetic_Module
module_HOXA10_network	1	13	381119	0.00368029	0.999913	2	70	Homo sapiens: Unfolded Protein Response (UPR)	X
module_HOXA10_network	2	13	844615	0.00373399	0.999996	1	3	Homo sapiens: The AIM2 inflammasome	X
module_HOXA10_network	3	13	5660668	0.00521406	0.999991	1	4	Homo sapiens: CLEC7A/inflammasome pathway	X
module_HOXA10_network	4	13	209905	0.00555991	0.99999	1	4	Homo sapiens: Catecholamine biosynthesis	X
module_HOXA10_network	5	13	380994	0.00775467	0.999978	1	6	Homo sapiens: ATF4 activates genes	X
module_HOXA10_network	6	13	381042	0.0129268	0.999933	1	10	Homo sapiens: PERK regulates gene expression	X
module_HOXA10_network	7	13	2022377	0.0156871	0.999899	1	12	Homo sapiens: Metabolism of Angiotensinogen to Angiotensins	X
module_HOXA10_network	8	13	844456	0.0158955	0.999896	1	12	Homo sapiens: The NLRP3 inflammasome	X
module_HOXA10_network	9	13	209776	0.0189806	0.99985	1	14	Homo sapiens: Amine-derived hormones	X
module_HOXA10_network	10	13	381426	0.0226861	0.999783	1	17	Homo sapiens: Regulation of Insulin-like Growth Factor (IGF) transport and uptake by Insulin-like Growth Factor Binding Proteins (IGFBPs)	X
module_HOXA10_network	11	13	622312	0.0227521	0.999782	1	17	Homo sapiens: Inflammasomes	X
module_HOXA10_network	12	13	452723	0.0394759	0.99932	1	30	Homo sapiens: Transcriptional regulation of pluripotent stem cells	X
module_HOXA10_network	13	13	392499	0.0451286	0.993373	3	629	Homo sapiens: Metabolism of proteins	X
module_POLR1C_network	1	25	1834949	0	1	13	59	Homo sapiens: Cytosolic sensors of pathogen-associated DNA	X			X
module_POLR1C_network	2	25	212165	0	1	14	94	Homo sapiens: Epigenetic regulation of gene expression	X			X
module_POLR1C_network	3	25	427413	0	1	14	74	Homo sapiens: NoRC negatively regulates rRNA expression	X			X
module_POLR1C_network	4	25	504046	0	1	42	64	Homo sapiens: RNA Polymerase I, RNA Polymerase III, and Mitochondrial Transcription	X			X
module_POLR1C_network	5	25	5250941	0	1	14	77	Homo sapiens: Negative epigenetic regulation of rRNA expression	X			X
module_POLR1C_network	6	25	73762	0	1	14	31	Homo sapiens: RNA Polymerase I Transcription Initiation	X			X
module_POLR1C_network	7	25	73772	0	1	14	30	Homo sapiens: RNA Polymerase I Promoter Escape	X			X
module_POLR1C_network	8	25	73777	0	1	13	29	Homo sapiens: RNA Polymerase I Chain Elongation	X			X
module_POLR1C_network	9	25	73780	0	1	13	18	Homo sapiens: RNA Polymerase III Chain Elongation	X			X
module_POLR1C_network	10	25	73854	0	1	14	32	Homo sapiens: RNA Polymerase I Promoter Clearance	X			X
module_POLR1C_network	11	25	73863	0	1	15	31	Homo sapiens: RNA Polymerase I Transcription Termination	X			X
module_POLR1C_network	12	25	73864	0	1	16	34	Homo sapiens: RNA Polymerase I Transcription	X			X
module_POLR1C_network	13	25	73980	0	1	13	18	Homo sapiens: RNA Polymerase III Transcription Termination	X			X
module_POLR1C_network	14	25	74158	0	1	28	35	Homo sapiens: RNA Polymerase III Transcription	X			X
module_POLR1C_network	15	25	74159	0	1	42	155	Homo sapiens: Transcription	X			X
module_POLR1C_network	16	25	74160	0	1	42	837	Homo sapiens: Gene Expression	X			X
module_POLR1C_network	17	25	749476	0	1	28	35	Homo sapiens: RNA Polymerase III Abortive And Retractive Initiation	X			X
module_POLR1C_network	18	25	76046	0	1	28	35	Homo sapiens: RNA Polymerase III Transcription Initiation	X			X
module_POLR1C_network	19	25	76061	0	1	21	27	Homo sapiens: RNA Polymerase III Transcription Initiation From Type 1 Promoter	X			X
module_POLR1C_network	20	25	76066	0	1	20	26	Homo sapiens: RNA Polymerase III Transcription Initiation From Type 2 Promoter	X			X
module_POLR1C_network	21	25	76071	0	1	21	28	Homo sapiens: RNA Polymerase III Transcription Initiation From Type 3 Promoter	X			X
module_POLR1C_network	22	25	168249	2.67945e-05	0.999995	13	566	Homo sapiens: Innate Immune System	X			X
module_POLR1C_network	23	25	427359	4.09862e-05	0.999999	4	37	Homo sapiens: SIRT1 negatively regulates rRNA Expression	X			X
module_POLR1C_network	24	25	168256	0.00369128	0.998818	13	935	Homo sapiens: Immune System	X			X
module_POLR1C_network	25	25	73728	0.0133938	0.999956	1	2	Homo sapiens: RNA Polymerase I Promoter Opening	X			X
module_FES:PLXNA1_network	1	15	1266738	0	1	24	436	Homo sapiens: Developmental Biology
module_FES:PLXNA1_network	2	15	373755	0	1	23	65	Homo sapiens: Semaphorin interactions
module_FES:PLXNA1_network	3	15	399954	0	1	7	16	Homo sapiens: Sema3A PAK dependent Axon repulsion
module_FES:PLXNA1_network	4	15	399955	0	1	9	14	Homo sapiens: SEMA3A-Plexin repulsion signaling by inhibiting Integrin adhesion
module_FES:PLXNA1_network	5	15	399956	0	1	12	16	Homo sapiens: CRMPs in Sema3A signaling
module_FES:PLXNA1_network	6	15	416700	0	1	11	19	Homo sapiens: Other semaphorin interactions
module_FES:PLXNA1_network	7	15	422475	0	1	24	290	Homo sapiens: Axon guidance
module_FES:PLXNA1_network	8	15	194306	0.000220183	0.999999	2	4	Homo sapiens: Neurophilin interactions with VEGF and VEGFR
module_FES:PLXNA1_network	9	15	416550	0.000674123	0.999994	2	8	Homo sapiens: Sema4D mediated inhibition of cell attachment and migration
module_FES:PLXNA1_network	10	15	416572	0.00542985	0.99983	2	22	Homo sapiens: Sema4D induced cell migration and growth-cone collapse
module_FES:PLXNA1_network	11	15	400685	0.00686131	0.999756	2	25	Homo sapiens: Sema4D in semaphorin signaling
module_FES:PLXNA1_network	12	15	373760	0.00885344	0.999186	3	79	Homo sapiens: L1CAM interactions
module_FES:PLXNA1_network	13	15	447041	0.0437336	0.99917	1	9	Homo sapiens: CHL1 interactions
module_FES:PLXNA1_network	14	15	447038	0.0441401	0.999184	1	7	Homo sapiens: NrCAM interactions
module_FES:PLXNA1_network	15	15	73621	0.0455181	0.999073	1	12	Homo sapiens: Pyrimidine catabolism
module_LAMA5_network	1	32	112314	0	1	14	136	Homo sapiens: Neurotransmitter Receptor Binding And Downstream Transmission In The Postsynaptic Cell			X
module_LAMA5_network	2	32	181431	0	1	14	14	Homo sapiens: Acetylcholine Binding And Downstream Events			X
module_LAMA5_network	3	32	3000157	0	1	13	30	Homo sapiens: Laminin interactions			X
module_LAMA5_network	4	32	3000171	0	1	13	53	Homo sapiens: Non-integrin membrane-ECM interactions			X
module_LAMA5_network	5	32	3000178	0	1	12	66	Homo sapiens: ECM proteoglycans			X
module_LAMA5_network	6	32	622323	0	1	12	12	Homo sapiens: Presynaptic nicotinic acetylcholine receptors			X
module_LAMA5_network	7	32	622327	0	1	14	14	Homo sapiens: Postsynaptic nicotinic acetylcholine receptors			X
module_LAMA5_network	8	32	629587	0	1	7	7	Homo sapiens: Highly sodium permeable acetylcholine nicotinic receptors			X
module_LAMA5_network	9	32	629594	0	1	11	11	Homo sapiens: Highly calcium permeable postsynaptic nicotinic acetylcholine receptors			X
module_LAMA5_network	10	32	629597	0	1	9	9	Homo sapiens: Highly calcium permeable nicotinic acetylcholine receptors			X
module_LAMA5_network	11	32	629602	0	1	14	14	Homo sapiens: Activation of Nicotinic Acetylcholine Receptors			X
module_LAMA5_network	12	32	1474244	1.33664e-18	1	23	245	Homo sapiens: Extracellular matrix organization			X
module_LAMA5_network	13	32	112315	3.81495e-09	1	14	193	Homo sapiens: Transmission across Chemical Synapses			X
module_LAMA5_network	14	32	112316	2.52064e-07	1	14	273	Homo sapiens: Neuronal System			X
module_LAMA5_network	15	32	1474228	4.12435e-07	1	9	109	Homo sapiens: Degradation of the extracellular matrix			X
module_LAMA5_network	16	32	1638091	5.33332e-07	1	7	49	Homo sapiens: Heparan sulfate/heparin (HS-GAG) metabolism			X
module_LAMA5_network	17	32	2022928	6.33379e-07	1	6	27	Homo sapiens: HS-GAG biosynthesis			X
module_LAMA5_network	18	32	446107	1.778e-06	1	4	10	Homo sapiens: Type I hemidesmosome assembly			X
module_LAMA5_network	19	32	5250968	3.05356e-06	1	3	4	Homo sapiens: Toxicity of botulinum toxin type A (BoNT/A)			X
module_LAMA5_network	20	32	5250955	3.9501e-06	1	3	5	Homo sapiens: Toxicity of botulinum toxin type D (BoNT/D)			X
module_LAMA5_network	21	32	5250981	3.9501e-06	1	3	5	Homo sapiens: Toxicity of botulinum toxin type F (BoNT/F)			X
module_LAMA5_network	22	32	1630316	6.63763e-05	0.999993	7	114	Homo sapiens: Glycosaminoglycan metabolism			X
module_LAMA5_network	23	32	168799	8.73637e-05	0.999999	3	10	Homo sapiens: Neurotoxicity of clostridium toxins			X
module_LAMA5_network	24	32	2022090	9.46148e-05	0.999994	5	40	Homo sapiens: Assembly of collagen fibrils and other multimeric structures			X
module_LAMA5_network	25	32	5250992	0.000200541	0.999999	2	3	Homo sapiens: Toxicity of botulinum toxin type E (BoNT/E)			X
module_LAMA5_network	26	32	446728	0.000681854	0.999932	5	70	Homo sapiens: Cell junction organization			X
module_LAMA5_network	27	32	2214320	0.000806225	0.999971	3	15	Homo sapiens: Anchoring fibril formation			X
module_LAMA5_network	28	32	5339562	0.00102384	0.999958	3	22	Homo sapiens: Uptake and actions of bacterial toxins			X
module_LAMA5_network	29	32	1474290	0.00116993	0.999868	5	67	Homo sapiens: Collagen formation			X
module_LAMA5_network	30	32	71387	0.00242766	0.99952	7	243	Homo sapiens: Metabolism of carbohydrates			X
module_LAMA5_network	31	32	1500931	0.0074492	0.99868	5	118	Homo sapiens: Cell-Cell communication			X
module_LAMA5_network	32	32	2024096	0.0281195	0.997862	2	21	Homo sapiens: HS-GAG degradation			X
module_CTSA_network	1	21	446219	5.54282e-09	1	5	51	Homo sapiens: Synthesis of substrates in N-glycan biosythesis			X
module_CTSA_network	2	21	446193	1.87839e-08	1	5	65	Homo sapiens: Biosynthesis of the N-glycan precursor (dolichol lipid-linked oligosaccharide, LLO) and transfer to a nascent protein			X
module_CTSA_network	3	21	4085001	9.90531e-08	1	4	32	Homo sapiens: Sialic acid metabolism			X
module_CTSA_network	4	21	446203	3.77594e-07	1	5	117	Homo sapiens: Asparagine N-linked glycosylation			X
module_CTSA_network	5	21	1660662	1.84703e-05	1	3	37	Homo sapiens: Glycosphingolipid metabolism			X
module_CTSA_network	6	21	556833	2.93281e-05	0.999999	6	499	Homo sapiens: Metabolism of lipids and lipoproteins			X
module_CTSA_network	7	21	597592	4.10131e-05	0.999998	5	302	Homo sapiens: Post-translational protein modification			X
module_CTSA_network	8	21	428157	0.00011112	0.999998	3	66	Homo sapiens: Sphingolipid metabolism			X
module_CTSA_network	9	21	1430728	0.000136266	0.999992	8	1432	Homo sapiens: Metabolism			X
module_CTSA_network	10	21	191273	0.000485462	0.999996	2	23	Homo sapiens: Cholesterol biosynthesis			X
module_CTSA_network	11	21	2426168	0.000661275	0.999994	2	26	Homo sapiens: Activation of gene expression by SREBF (SREBP)			X
module_CTSA_network	12	21	392499	0.00122375	0.999898	5	629	Homo sapiens: Metabolism of proteins			X
module_CTSA_network	13	21	1655829	0.00148928	0.999978	2	39	Homo sapiens: Regulation of cholesterol biosynthesis by SREBP (SREBF)			X
module_CTSA_network	14	21	446199	0.00744162	0.99998	1	5	Homo sapiens: Synthesis of Dolichyl-phosphate			X
module_CTSA_network	15	21	70635	0.0133271	0.999929	1	9	Homo sapiens: Urea cycle			X
module_CTSA_network	16	21	2022857	0.0176682	0.99987	1	12	Homo sapiens: Keratan sulfate degradation			X
module_CTSA_network	17	21	1483213	0.0179975	0.999865	1	12	Homo sapiens: Synthesis of PE			X
module_CTSA_network	18	21	70614	0.0237929	0.999759	1	16	Homo sapiens: Amino acid synthesis and interconversion (transamination)			X
module_CTSA_network	19	21	71291	0.0296363	0.99783	2	186	Homo sapiens: Metabolism of amino acids and derivatives			X
module_CTSA_network	20	21	2024096	0.0328451	0.999532	1	21	Homo sapiens: HS-GAG degradation			X
module_CTSA_network	21	21	1638074	0.0475183	0.998998	1	32	Homo sapiens: Keratan sulfate/keratin metabolism			X
module_MYL12A:MYL6:SORBS1_network	1	18	397014	0	1	22	64	Homo sapiens: Muscle contraction
module_MYL12A:MYL6:SORBS1_network	2	18	445355	0	1	21	29	Homo sapiens: Smooth Muscle Contraction
module_MYL12A:MYL6:SORBS1_network	3	18	5625740	0	1	9	60	Homo sapiens: RHO GTPases activate PKNs
module_MYL12A:MYL6:SORBS1_network	4	18	5625900	0	1	8	15	Homo sapiens: RHO GTPases activate CIT
module_MYL12A:MYL6:SORBS1_network	5	18	5627117	0	1	9	16	Homo sapiens: RHO GTPases Activate ROCKs
module_MYL12A:MYL6:SORBS1_network	6	18	5627123	0	1	10	23	Homo sapiens: RHO GTPases activate PAKs
module_MYL12A:MYL6:SORBS1_network	7	18	416572	3.67571e-11	1	7	22	Homo sapiens: Sema4D induced cell migration and growth-cone collapse
module_MYL12A:MYL6:SORBS1_network	8	18	400685	9.71579e-11	1	7	25	Homo sapiens: Sema4D in semaphorin signaling
module_MYL12A:MYL6:SORBS1_network	9	18	195258	5.4877e-10	1	12	234	Homo sapiens: RHO GTPase Effectors
module_MYL12A:MYL6:SORBS1_network	10	18	3928663	1.10075e-09	1	7	29	Homo sapiens: EPHA-mediated growth cone collapse
module_MYL12A:MYL6:SORBS1_network	11	18	2682334	6.25841e-08	1	8	84	Homo sapiens: EPH-Ephrin signaling
module_MYL12A:MYL6:SORBS1_network	12	18	373755	2.09062e-07	1	7	65	Homo sapiens: Semaphorin interactions
module_MYL12A:MYL6:SORBS1_network	13	18	194315	2.86528e-07	1	12	348	Homo sapiens: Signaling by Rho GTPases
module_MYL12A:MYL6:SORBS1_network	14	18	390522	3.51684e-07	1	5	33	Homo sapiens: Striated Muscle Contraction
module_MYL12A:MYL6:SORBS1_network	15	18	422475	0.000981122	0.99982	8	290	Homo sapiens: Axon guidance
module_MYL12A:MYL6:SORBS1_network	16	18	1266738	0.00657752	0.998339	8	436	Homo sapiens: Developmental Biology
module_MYL12A:MYL6:SORBS1_network	17	18	5627083	0.0118021	0.999955	1	3	Homo sapiens: RHO GTPases regulate CFTR trafficking
module_MYL12A:MYL6:SORBS1_network	18	18	114516	0.0387779	0.999408	1	5	Homo sapiens: Disinhibition of SNARE formation
module_PCGF3_network	1	3	3214842	3.79887e-05	1	2	34	Homo sapiens: HDMs demethylate histones				X
module_PCGF3_network	2	3	3247509	0.0012722	1	2	213	Homo sapiens: Chromatin modifying enzymes				X
module_PCGF3_network	3	3	4839726	0.0012722	1	2	213	Homo sapiens: Chromatin organization				X
module_LMX1A:SLC7A5_network	1	7	2892247	0.00541016	0.999993	1	21	Homo sapiens: POU5F1 (OCT4), SOX2, NANOG activate genes related to proliferation
module_LMX1A:SLC7A5_network	2	7	210991	0.00726275	0.999987	1	25	Homo sapiens: Basigin interactions
module_LMX1A:SLC7A5_network	3	7	452723	0.00821995	0.999984	1	30	Homo sapiens: Transcriptional regulation of pluripotent stem cells
module_LMX1A:SLC7A5_network	4	7	352230	0.00946487	0.999978	1	31	Homo sapiens: Amino acid transport across the plasma membrane
module_LMX1A:SLC7A5_network	5	7	425374	0.0143967	0.999949	1	49	Homo sapiens: Amino acid and oligopeptide SLC transporters
module_LMX1A:SLC7A5_network	6	7	202733	0.0286385	0.999794	1	98	Homo sapiens: Cell surface interactions at the vascular wall
module_LMX1A:SLC7A5_network	7	7	425393	0.0297232	0.999778	1	95	Homo sapiens: Transport of inorganic cations/anions and amino acids/oligopeptides
module_VCAN_network	1	22	1430728	0	1	34	1432	Homo sapiens: Metabolism			X
module_VCAN_network	2	22	1630316	0	1	30	114	Homo sapiens: Glycosaminoglycan metabolism			X
module_VCAN_network	3	22	1638091	0	1	13	49	Homo sapiens: Heparan sulfate/heparin (HS-GAG) metabolism			X
module_VCAN_network	4	22	1793185	0	1	30	48	Homo sapiens: Chondroitin sulfate/dermatan sulfate metabolism			X
module_VCAN_network	5	22	1971475	0	1	13	25	Homo sapiens: A tetrasaccharide linker sequence is required for GAG synthesis			X
module_VCAN_network	6	22	2022870	0	1	20	20	Homo sapiens: Chondroitin sulfate biosynthesis			X
module_VCAN_network	7	22	2022923	0	1	11	11	Homo sapiens: Dermatan sulfate biosynthesis			X
module_VCAN_network	8	22	2024101	0	1	7	13	Homo sapiens: CS/DS degradation			X
module_VCAN_network	9	22	3595172	0	1	7	7	Homo sapiens: Defective CHST3 causes SEDCJD			X
module_VCAN_network	10	22	3595174	0	1	7	7	Homo sapiens: Defective CHST14 causes EDS, musculocontractural type			X
module_VCAN_network	11	22	3595177	0	1	7	7	Homo sapiens: Defective CHSY1 causes TPBS			X
module_VCAN_network	12	22	71387	0	1	30	243	Homo sapiens: Metabolism of carbohydrates			X
module_VCAN_network	13	22	3560783	6.03904e-11	1	7	19	Homo sapiens: Defective B4GALT7 causes EDS, progeroid type			X
module_VCAN_network	14	22	3560801	6.03904e-11	1	7	19	Homo sapiens: Defective B3GAT3 causes JDSSDHD			X
module_VCAN_network	15	22	3560782	3.14085e-10	1	7	26	Homo sapiens: Diseases associated with glycosaminoglycan metabolism			X
module_VCAN_network	16	22	3781865	3.14085e-10	1	7	26	Homo sapiens: Diseases of glycosylation			X
module_VCAN_network	17	22	3000178	0.000117944	0.999992	5	66	Homo sapiens: ECM proteoglycans			X
module_VCAN_network	18	22	1474244	0.000232264	0.999965	8	245	Homo sapiens: Extracellular matrix organization			X
module_VCAN_network	19	22	1474228	0.000855436	0.99991	5	109	Homo sapiens: Degradation of the extracellular matrix			X
module_VCAN_network	20	22	196741	0.00528538	0.999834	2	21	Homo sapiens: Cobalamin (Cbl, vitamin B12) transport and metabolism			X
module_VCAN_network	21	22	1592389	0.00663995	0.999761	2	27	Homo sapiens: Activation of Matrix Metalloproteinases			X
module_VCAN_network	22	22	1643685	0.038137	0.986225	8	664	Homo sapiens: Disease			X
module_HIST1H2AC:HIST2H2AB:HIST2H2BE:HIST3H2A_network	1	21	3214847	0	1	14	118	Homo sapiens: HATs acetylate histones				X
module_HIST1H2AC:HIST2H2AB:HIST2H2BE:HIST3H2A_network	2	21	3247509	0	1	16	213	Homo sapiens: Chromatin modifying enzymes				X
module_HIST1H2AC:HIST2H2AB:HIST2H2BE:HIST3H2A_network	3	21	4839726	0	1	16	213	Homo sapiens: Chromatin organization				X
module_HIST1H2AC:HIST2H2AB:HIST2H2BE:HIST3H2A_network	4	21	2122947	8.93462e-06	1	4	40	Homo sapiens: NOTCH1 Intracellular Domain Regulates Transcription				X
module_HIST1H2AC:HIST2H2AB:HIST2H2BE:HIST3H2A_network	5	21	2644602	1.48832e-05	1	4	46	Homo sapiens: Signaling by NOTCH1 PEST Domain Mutants in Cancer				X
module_HIST1H2AC:HIST2H2AB:HIST2H2BE:HIST3H2A_network	6	21	2644603	1.48832e-05	1	4	46	Homo sapiens: Signaling by NOTCH1 in Cancer				X
module_HIST1H2AC:HIST2H2AB:HIST2H2BE:HIST3H2A_network	7	21	2644606	1.48832e-05	1	4	46	Homo sapiens: Constitutive Signaling by NOTCH1 PEST Domain Mutants				X
module_HIST1H2AC:HIST2H2AB:HIST2H2BE:HIST3H2A_network	8	21	2894858	1.48832e-05	1	4	46	Homo sapiens: Signaling by NOTCH1 HD+PEST Domain Mutants in Cancer				X
module_HIST1H2AC:HIST2H2AB:HIST2H2BE:HIST3H2A_network	9	21	2894862	1.48832e-05	1	4	46	Homo sapiens: Constitutive Signaling by NOTCH1 HD+PEST Domain Mutants				X
module_HIST1H2AC:HIST2H2AB:HIST2H2BE:HIST3H2A_network	10	21	1980143	3.71143e-05	0.999999	4	59	Homo sapiens: Signaling by NOTCH1				X
module_HIST1H2AC:HIST2H2AB:HIST2H2BE:HIST3H2A_network	11	21	157118	0.000142935	0.999994	4	85	Homo sapiens: Signaling by NOTCH				X
module_HIST1H2AC:HIST2H2AB:HIST2H2BE:HIST3H2A_network	12	21	5663202	0.00605899	0.999263	4	234	Homo sapiens: Diseases of signal transduction				X
module_HIST1H2AC:HIST2H2AB:HIST2H2BE:HIST3H2A_network	13	21	3214815	0.00921732	0.999612	2	43	Homo sapiens: HDACs deacetylate histones				X
module_HIST1H2AC:HIST2H2AB:HIST2H2BE:HIST3H2A_network	14	21	75177	0.0122781	0.999946	1	4	Homo sapiens: Assembly of the RAD50-MRE11-NBS1 complex at DNA double-strand breaks				X
module_HIST1H2AC:HIST2H2AB:HIST2H2BE:HIST3H2A_network	15	21	83572	0.0122781	0.999946	1	4	Homo sapiens: MRN complex relocalizes to nuclear foci				X
module_HIST1H2AC:HIST2H2AB:HIST2H2BE:HIST3H2A_network	16	21	75148	0.0153251	0.99991	1	5	Homo sapiens: ATM mediated phosphorylation of repair proteins				X
module_HIST1H2AC:HIST2H2AB:HIST2H2BE:HIST3H2A_network	17	21	83542	0.0153251	0.99991	1	5	Homo sapiens: ATM mediated response to DNA double-strand break				X
module_HIST1H2AC:HIST2H2AB:HIST2H2BE:HIST3H2A_network	18	21	3371511	0.0183631	0.999865	1	6	Homo sapiens: HSF1 activation				X
module_HIST1H2AC:HIST2H2AB:HIST2H2BE:HIST3H2A_network	19	21	75154	0.0244125	0.999749	1	8	Homo sapiens: Recruitment of repair and signaling proteins to double-strand breaks				X
module_HIST1H2AC:HIST2H2AB:HIST2H2BE:HIST3H2A_network	20	21	73888	0.0482567	0.998941	1	16	Homo sapiens: Homologous Recombination Repair				X
module_HIST1H2AC:HIST2H2AB:HIST2H2BE:HIST3H2A_network	21	21	73951	0.0482567	0.998941	1	16	Homo sapiens: Homologous recombination repair of replication-independent double-strand breaks				X
module_LATS2:MOB1A_network	1	2	2028269	0	1	7	20	Homo sapiens: Signaling by Hippo			X
module_LATS2:MOB1A_network	2	2	162582	0.000248393	1	7	2047	Homo sapiens: Signal Transduction			X
module_ECI1:NME2_network	1	37	1430728	0	1	52	1432	Homo sapiens: Metabolism			X
module_ECI1:NME2_network	2	37	70171	0	1	11	27	Homo sapiens: Glycolysis			X
module_ECI1:NME2_network	3	37	70263	0	1	12	31	Homo sapiens: Gluconeogenesis			X
module_ECI1:NME2_network	4	37	70326	0	1	18	72	Homo sapiens: Glucose metabolism			X
module_ECI1:NME2_network	5	37	71387	6.60898e-20	1	23	243	Homo sapiens: Metabolism of carbohydrates			X
module_ECI1:NME2_network	6	37	15869	1.2314e-08	1	9	79	Homo sapiens: Metabolism of nucleotides			X
module_ECI1:NME2_network	7	37	499943	3.32217e-07	1	5	19	Homo sapiens: Synthesis and interconversion of nucleotide di- and triphosphates			X
module_ECI1:NME2_network	8	37	70221	9.12132e-06	1	4	17	Homo sapiens: Glycogen breakdown (glycogenolysis)			X
module_ECI1:NME2_network	9	37	71403	1.47902e-05	1	4	19	Homo sapiens: Citric acid cycle (TCA cycle)			X
module_ECI1:NME2_network	10	37	71336	1.9698e-05	1	3	7	Homo sapiens: Pentose phosphate pathway (hexose monophosphate shunt)			X
module_ECI1:NME2_network	11	37	163754	6.85772e-05	1	2	2	Homo sapiens: Insulin effects increased synthesis of Xylulose-5-Phosphate			X
module_ECI1:NME2_network	12	37	3322077	0.000246857	0.999994	3	15	Homo sapiens: Glycogen synthesis			X
module_ECI1:NME2_network	13	37	71406	0.000345399	0.99998	4	41	Homo sapiens: Pyruvate metabolism and Citric Acid (TCA) cycle			X
module_ECI1:NME2_network	14	37	5652084	0.000429417	0.999998	2	4	Homo sapiens: Fructose metabolism			X
module_ECI1:NME2_network	15	37	2142688	0.000666114	0.999995	2	5	Homo sapiens: Synthesis of 5-eicosatetraenoic acids			X
module_ECI1:NME2_network	16	37	2142712	0.000708827	0.999994	2	5	Homo sapiens: Synthesis of 12-eicosatetraenoic acid derivatives			X
module_ECI1:NME2_network	17	37	535734	0.00191674	0.999751	5	119	Homo sapiens: Fatty acid, triacylglycerol, and ketone body metabolism			X
module_ECI1:NME2_network	18	37	2142753	0.00511507	0.999606	3	43	Homo sapiens: Arachidonic acid metabolism			X
module_ECI1:NME2_network	19	37	556833	0.00538303	0.998383	10	499	Homo sapiens: Metabolism of lipids and lipoproteins			X
module_ECI1:NME2_network	20	37	77289	0.00636406	0.999784	2	15	Homo sapiens: Mitochondrial Fatty Acid Beta-Oxidation			X
module_ECI1:NME2_network	21	37	5423646	0.00689926	0.999756	2	15	Homo sapiens: Aflatoxin activation and detoxification			X
module_ECI1:NME2_network	22	37	2978092	0.00861379	1	1	1	Homo sapiens: Abnormal conversion of 2-oxoglutarate to 2-hydroxyglutarate			X
module_ECI1:NME2_network	23	37	389542	0.00861379	1	1	1	Homo sapiens: NADPH regeneration			X
module_ECI1:NME2_network	24	37	70895	0.00878594	0.999644	2	17	Homo sapiens: Branched-chain amino acid catabolism			X
module_ECI1:NME2_network	25	37	5652227	0.0171013	0.999928	1	2	Homo sapiens: Fructose biosynthesis			X
module_ECI1:NME2_network	26	37	70350	0.0171036	0.999928	1	2	Homo sapiens: Fructose catabolism			X
module_ECI1:NME2_network	27	37	71291	0.0193682	0.995583	5	186	Homo sapiens: Metabolism of amino acids and derivatives			X
module_ECI1:NME2_network	28	37	1428517	0.0195165	0.996426	4	122	Homo sapiens: The citric acid (TCA) cycle and respiratory electron transport			X
module_ECI1:NME2_network	29	37	163685	0.0232253	0.996802	3	88	Homo sapiens: Integration of energy metabolism			X
module_ECI1:NME2_network	30	37	77108	0.0236907	0.999814	1	3	Homo sapiens: Utilization of Ketone Bodies			X
module_ECI1:NME2_network	31	37	977347	0.0250414	0.999793	1	3	Homo sapiens: Serine biosynthesis			X
module_ECI1:NME2_network	32	37	77305	0.025353	0.999787	1	3	Homo sapiens: Beta oxidation of palmitoyl-CoA to myristoyl-CoA			X
module_ECI1:NME2_network	33	37	77288	0.025469	0.999785	1	3	Homo sapiens: mitochondrial fatty acid beta-oxidation of unsaturated fatty acids			X
module_ECI1:NME2_network	34	37	173599	0.0255611	0.999784	1	3	Homo sapiens: Formation of the active cofactor, UDP-glucuronate			X
module_ECI1:NME2_network	35	37	73847	0.030422	0.997512	2	33	Homo sapiens: Purine metabolism			X
module_ECI1:NME2_network	36	37	74182	0.0404424	0.999347	1	5	Homo sapiens: Ketone body metabolism			X
module_ECI1:NME2_network	37	37	70370	0.0421497	0.999291	1	5	Homo sapiens: Galactose catabolism			X

## Sheet: Table S10
Table S10: This table displays how many times pathways were found to be associated the modules discovered by either FEM, the reduced model of SMITE (SMITE-R) using spin-glass, or the full model of SMITE(SMITE-F) using spin-glass. A '.' denotes that the pathway was not found using the model.
Category_Name	FEM	SMITE_Reduced	SMITE_Full
Homo sapiens: Asparagine N-linked glycosylation	1	1	1
Homo sapiens: Biosynthesis of the N-glycan precursor (dolichol lipid-linked oligosaccharide, LLO) and transfer to a nascent protein	1	1	1
Homo sapiens: Diseases of signal transduction	1	1	1
Homo sapiens: Innate Immune System	1	1	1
Homo sapiens: Integration of energy metabolism	1	1	1
Homo sapiens: Sialic acid metabolism	1	1	1
Homo sapiens: Post-translational protein modification	1	2	1
Homo sapiens: Synthesis of substrates in N-glycan biosythesis	1	2	1
Homo sapiens: Constitutive Signaling by NOTCH1 HD+PEST Domain Mutants	1	.	1
Homo sapiens: Constitutive Signaling by NOTCH1 PEST Domain Mutants	1	.	1
Homo sapiens: Disease	1	.	1
Homo sapiens: EPHA-mediated growth cone collapse	1	.	1
Homo sapiens: Immune System	1	.	1
Homo sapiens: Keratan sulfate degradation	1	.	1
Homo sapiens: Keratan sulfate/keratin metabolism	1	.	1
Homo sapiens: Muscle contraction	1	.	1
Homo sapiens: Neuronal System	1	.	1
Homo sapiens: Neurotransmitter Receptor Binding And Downstream Transmission In The Postsynaptic Cell	1	.	1
Homo sapiens: RHO GTPase Effectors	1	.	1
Homo sapiens: RHO GTPases activate CIT	1	.	1
Homo sapiens: RHO GTPases activate PAKs	1	.	1
Homo sapiens: RHO GTPases activate PKNs	1	.	1
Homo sapiens: RHO GTPases Activate ROCKs	1	.	1
Homo sapiens: RHO GTPases regulate CFTR trafficking	1	.	1
Homo sapiens: Signaling by NOTCH	1	.	1
Homo sapiens: Signaling by NOTCH1	1	.	1
Homo sapiens: Signaling by NOTCH1 HD+PEST Domain Mutants in Cancer	1	.	1
Homo sapiens: Signaling by NOTCH1 in Cancer	1	.	1
Homo sapiens: Signaling by NOTCH1 PEST Domain Mutants in Cancer	1	.	1
Homo sapiens: Signaling by Rho GTPases	1	.	1
Homo sapiens: Smooth Muscle Contraction	1	.	1
Homo sapiens: Striated Muscle Contraction	1	.	1
Homo sapiens: Transmission across Chemical Synapses	1	.	1
Homo sapiens: Axon guidance	1	.	2
Homo sapiens: Degradation of the extracellular matrix	1	.	2
Homo sapiens: Extracellular matrix organization	1	.	2
Homo sapiens: Glycosaminoglycan metabolism	1	.	2
Homo sapiens: Sema4D in semaphorin signaling	1	.	2
Homo sapiens: Sema4D induced cell migration and growth-cone collapse	1	.	2
Homo sapiens: Semaphorin interactions	1	.	2
Homo sapiens: Metabolism of carbohydrates	1	1	3
Homo sapiens: Metabolism	1	2	3
Homo sapiens: Apoptosis	1	1	.
Homo sapiens: Caspase activation via extrinsic apoptotic signalig pathway	1	1	.
Homo sapiens: Clearance of Nuclear Envelope Membranes from Chromatin	1	1	.
Homo sapiens: Initiation of Nuclear Envelope Reformation	1	1	.
Homo sapiens: Mitotic G1-G1/S phases	1	1	.
Homo sapiens: Nuclear Envelope Reassembly	1	1	.
Homo sapiens: p75 NTR receptor-mediated signalling	1	1	.
Homo sapiens: Programmed Cell Death	1	1	.
Homo sapiens: Zinc efflux and compartmentalization by the SLC30 family	1	1	.
Homo sapiens: Negative regulators of RIG-I/MDA5 signaling	1	2	.
Homo sapiens: A third proteolytic cleavage releases NICD	1	.	.
Homo sapiens: Activated NOTCH1 Transmits Signal to the Nucleus	1	.	.
Homo sapiens: Activation of CaMK IV	1	.	.
Homo sapiens: Activation of G protein gated Potassium channels	1	.	.
Homo sapiens: Activation of GABAB receptors	1	.	.
Homo sapiens: Activation of IRF3/IRF7 mediated by TBK1/IKK epsilon	1	.	.
Homo sapiens: Activation of NMDA receptor upon glutamate binding and postsynaptic events	1	.	.
Homo sapiens: Adenylate cyclase activating pathway	1	.	.
Homo sapiens: Adenylate cyclase inhibitory pathway	1	.	.
Homo sapiens: AKT phosphorylates targets in the nucleus	1	.	.
Homo sapiens: Aquaporin-mediated transport	1	.	.
Homo sapiens: Ca-dependent events	1	.	.
Homo sapiens: Calmodulin induced events	1	.	.
Homo sapiens: CaM pathway	1	.	.
Homo sapiens: Cam-PDE 1 activation	1	.	.
Homo sapiens: CaMK IV-mediated phosphorylation of CREB	1	.	.
Homo sapiens: Cell death signalling via NRAGE, NRIF and NADE	1	.	.
Homo sapiens: Constitutive Signaling by AKT1 E17K in Cancer	1	.	.
Homo sapiens: Constitutive Signaling by NOTCH1 HD Domain Mutants	1	.	.
Homo sapiens: Constitutive Signaling by NOTCH1 t(7;9)(NOTCH1:M1580_K2555) Translocation Mutant	1	.	.
Homo sapiens: CREB phosphorylation through the activation of Adenylate Cyclase	1	.	.
Homo sapiens: CREB phosphorylation through the activation of CaMKK	1	.	.
Homo sapiens: Cyclin D associated events in G1	1	.	.
Homo sapiens: DAG and IP3 signaling	1	.	.
Homo sapiens: DAP12 interactions	1	.	.
Homo sapiens: DAP12 signaling	1	.	.
Homo sapiens: Defective B4GALT1 causes B4GALT1-CDG (CDG-2d)	1	.	.
Homo sapiens: Defective CHST6 causes MCDC1	1	.	.
Homo sapiens: Depolymerisation of the Nuclear Lamina	1	.	.
Homo sapiens: Downstream signal transduction	1	.	.
Homo sapiens: Downstream signaling of activated FGFR1	1	.	.
Homo sapiens: Downstream signaling of activated FGFR2	1	.	.
Homo sapiens: Downstream signaling of activated FGFR3	1	.	.
Homo sapiens: Downstream signaling of activated FGFR4	1	.	.
Homo sapiens: EGFR interacts with phospholipase C-gamma	1	.	.
Homo sapiens: Elastic fibre formation	1	.	.
Homo sapiens: EPH-ephrin mediated repulsion of cells	1	.	.
Homo sapiens: FGFR1 mutant receptor activation	1	.	.
Homo sapiens: G alpha (i) signalling events	1	.	.
Homo sapiens: G alpha (s) signalling events	1	.	.
Homo sapiens: G alpha (z) signalling events	1	.	.
Homo sapiens: G protein gated Potassium channels	1	.	.
Homo sapiens: G-protein mediated events	1	.	.
Homo sapiens: G0 and Early G1	1	.	.
Homo sapiens: G1 Phase	1	.	.
Homo sapiens: G2 Phase	1	.	.
Homo sapiens: GABA B receptor activation	1	.	.
Homo sapiens: GABA receptor activation	1	.	.
Homo sapiens: Generic Transcription Pathway	1	.	.
Homo sapiens: Glucagon signaling in metabolic regulation	1	.	.
Homo sapiens: GPCR downstream signaling	1	.	.
Homo sapiens: Inhibition of voltage gated Ca2+ channels via Gbeta/gamma subunits	1	.	.
Homo sapiens: Inhibition of adenylate cyclase pathway	1	.	.
Homo sapiens: Inhibition of HSL	1	.	.
Homo sapiens: Keratan sulfate biosynthesis	1	.	.
Homo sapiens: Ligand-independent caspase activation via DCC	1	.	.
Homo sapiens: Metal ion SLC transporters	1	.	.
Homo sapiens: Mitotic G2-G2/M phases	1	.	.
Homo sapiens: Molecules associated with elastic fibres	1	.	.
Homo sapiens: N-Glycan antennae elongation	1	.	.
Homo sapiens: N-glycan antennae elongation in the medial/trans-Golgi	1	.	.
Homo sapiens: Netrin mediated repulsion signals	1	.	.
Homo sapiens: Neurofascin interactions	1	.	.
Homo sapiens: NGF processing	1	.	.
Homo sapiens: NGF signalling via TRKA from the plasma membrane	1	.	.
Homo sapiens: NICD traffics to nucleus	1	.	.
Homo sapiens: Notch-HLH transcription pathway	1	.	.
Homo sapiens: NOTCH2 Activation and Transmission of Signal to the Nucleus	1	.	.
Homo sapiens: NOTCH2 intracellular domain regulates transcription	1	.	.
Homo sapiens: NRIF signals cell death from the nucleus	1	.	.
Homo sapiens: Nuclear signaling by ERBB4	1	.	.
Homo sapiens: O-linked glycosylation	1	.	.
Homo sapiens: O-linked glycosylation of mucins	1	.	.
Homo sapiens: Oncogene Induced Senescence	1	.	.
Homo sapiens: Opioid Signalling	1	.	.
Homo sapiens: PDE3B signalling	1	.	.
Homo sapiens: Phospholipase C-mediated cascade; FGFR2	1	.	.
Homo sapiens: Phospholipase C-mediated cascade; FGFR3	1	.	.
Homo sapiens: Phospholipase C-mediated cascade; FGFR4	1	.	.
Homo sapiens: Phospholipase C-mediated cascade: FGFR1	1	.	.
Homo sapiens: PKA activation	1	.	.
Homo sapiens: PKA activation in glucagon signalling	1	.	.
Homo sapiens: PKA-mediated phosphorylation of CREB	1	.	.
Homo sapiens: PLC beta mediated events	1	.	.
Homo sapiens: PLC-gamma1 signalling	1	.	.
Homo sapiens: PLCG1 events in ERBB2 signaling	1	.	.
Homo sapiens: Polo-like kinase mediated events	1	.	.
Homo sapiens: Post NMDA receptor activation events	1	.	.
Homo sapiens: Pre-NOTCH Processing in Golgi	1	.	.
Homo sapiens: Pre-NOTCH Processing in the Endoplasmic Reticulum	1	.	.
Homo sapiens: Pre-NOTCH Transcription and Translation	1	.	.
Homo sapiens: Rap1 signalling	1	.	.
Homo sapiens: Receptor-ligand binding initiates the second proteolytic cleavage of Notch receptor	1	.	.
Homo sapiens: Regulated proteolysis of p75NTR	1	.	.
Homo sapiens: Regulation of innate immune responses to cytosolic DNA	1	.	.
Homo sapiens: Regulation of PLK1 Activity at G2/M Transition	1	.	.
Homo sapiens: Signaling by EGFR	1	.	.
Homo sapiens: Signaling by ERBB2	1	.	.
Homo sapiens: Signaling by ERBB4	1	.	.
Homo sapiens: Signaling by FGFR	1	.	.
Homo sapiens: Signaling by FGFR1	1	.	.
Homo sapiens: Signaling by FGFR1 fusion mutants	1	.	.
Homo sapiens: Signaling by FGFR2	1	.	.
Homo sapiens: Signaling by FGFR3	1	.	.
Homo sapiens: Signaling by FGFR4	1	.	.
Homo sapiens: Signaling by GPCR	1	.	.
Homo sapiens: Signaling by NOTCH1 HD Domain Mutants in Cancer	1	.	.
Homo sapiens: Signaling by NOTCH1 t(7;9)(NOTCH1:M1580_K2555) Translocation Mutant	1	.	.
Homo sapiens: Signaling by NOTCH2	1	.	.
Homo sapiens: Signaling by NOTCH3	1	.	.
Homo sapiens: Signaling by NOTCH4	1	.	.
Homo sapiens: Signaling by PDGF	1	.	.
Homo sapiens: Sperm Motility And Taxes	1	.	.
Homo sapiens: Termination of O-glycan biosynthesis	1	.	.
Homo sapiens: TRAF3-dependent IRF activation pathway	1	.	.
Homo sapiens: TRAF6 mediated IRF7 activation	1	.	.
Homo sapiens: Transmembrane transport of small molecules	1	.	.
Homo sapiens: Transport to the Golgi and subsequent modification	1	.	.
Homo sapiens: Vasopressin regulates renal water homeostasis via Aquaporins	1	.	.
Homo sapiens: Zinc transporters	1	.	.
Homo sapiens: Zinc transporters	1	.	.
Homo sapiens: Signal Transduction	2	1	1
Homo sapiens: Developmental Biology	2	.	1
Homo sapiens: Disinhibition of SNARE formation	2	.	1
Homo sapiens: EPH-Ephrin signaling	2	.	1
Homo sapiens: Assembly of the primary cilium	2	1	.
Homo sapiens: BBSome-mediated cargo-targeting to cilium	2	1	.
Homo sapiens: Cargo trafficking to the periciliary membrane	2	1	.
Homo sapiens: Organelle biogenesis and maintenance	2	1	.
Homo sapiens: Peptide hormone metabolism	2	1	.
Homo sapiens: Activation of the phototransduction cascade	2	.	.
Homo sapiens: Anchoring of the basal body to the plasma membrane	2	.	.
Homo sapiens: Inactivation, recovery and regulation of the phototransduction cascade	2	.	.
Homo sapiens: Membrane Trafficking	2	.	.
Homo sapiens: Opsins	2	.	.
Homo sapiens: p38MAPK events	2	.	.
Homo sapiens: Pre-NOTCH Expression and Processing	2	.	.
Homo sapiens: Processing and activation of SUMO	2	.	.
Homo sapiens: Signalling by NGF	2	.	.
Homo sapiens: Signalling to ERKs	2	.	.
Homo sapiens: Signalling to p38 via RIT and RIN	2	.	.
Homo sapiens: SUMO is proteolytically processed	2	.	.
Homo sapiens: The canonical retinoid cycle in rods (twilight vision)	2	.	.
Homo sapiens: The phototransduction cascade	2	.	.
Homo sapiens: Translocation of GLUT4 to the plasma membrane	2	.	.
Homo sapiens: Vesicle-mediated transport	2	.	.
Homo sapiens: Visual phototransduction	2	.	.
Homo sapiens: VxPx cargo-targeting to cilium	2	.	.
Homo sapiens: Metabolism of proteins	3	3	2
Homo sapiens: Insulin processing	3	.	.
Homo sapiens: Abnormal conversion of 2-oxoglutarate to 2-hydroxyglutarate	.	1	1
Homo sapiens: Activation of gene expression by SREBF (SREBP)	.	1	1
Homo sapiens: Aflatoxin activation and detoxification	.	1	1
Homo sapiens: Amino acid synthesis and interconversion (transamination)	.	1	1
Homo sapiens: Arachidonic acid metabolism	.	1	1
Homo sapiens: ATM mediated phosphorylation of repair proteins	.	1	1
Homo sapiens: ATM mediated response to DNA double-strand break	.	1	1
Homo sapiens: Beta oxidation of palmitoyl-CoA to myristoyl-CoA	.	1	1
Homo sapiens: Cholesterol biosynthesis	.	1	1
Homo sapiens: Citric acid cycle (TCA cycle)	.	1	1
Homo sapiens: Fatty acid, triacylglycerol, and ketone body metabolism	.	1	1
Homo sapiens: Formation of the active cofactor, UDP-glucuronate	.	1	1
Homo sapiens: Fructose biosynthesis	.	1	1
Homo sapiens: Fructose catabolism	.	1	1
Homo sapiens: Fructose metabolism	.	1	1
Homo sapiens: Galactose catabolism	.	1	1
Homo sapiens: Gluconeogenesis	.	1	1
Homo sapiens: Glucose metabolism	.	1	1
Homo sapiens: Glycogen breakdown (glycogenolysis)	.	1	1
Homo sapiens: Glycogen synthesis	.	1	1
Homo sapiens: Glycolysis	.	1	1
Homo sapiens: Glycosphingolipid metabolism	.	1	1
Homo sapiens: HDMs demethylate histones	.	1	1
Homo sapiens: Homologous Recombination Repair	.	1	1
Homo sapiens: Homologous recombination repair of replication-independent double-strand breaks	.	1	1
Homo sapiens: Insulin effects increased synthesis of Xylulose-5-Phosphate	.	1	1
Homo sapiens: Ketone body metabolism	.	1	1
Homo sapiens: Metabolism of nucleotides	.	1	1
Homo sapiens: Mitochondrial Fatty Acid Beta-Oxidation	.	1	1
Homo sapiens: mitochondrial fatty acid beta-oxidation of unsaturated fatty acids	.	1	1
Homo sapiens: NADPH regeneration	.	1	1
Homo sapiens: Pentose phosphate pathway (hexose monophosphate shunt)	.	1	1
Homo sapiens: Purine metabolism	.	1	1
Homo sapiens: Pyruvate metabolism and Citric Acid (TCA) cycle	.	1	1
Homo sapiens: Recruitment of repair and signaling proteins to double-strand breaks	.	1	1
Homo sapiens: Regulation of cholesterol biosynthesis by SREBP (SREBF)	.	1	1
Homo sapiens: RNA Polymerase I Promoter Opening	.	1	1
Homo sapiens: Serine biosynthesis	.	1	1
Homo sapiens: Sphingolipid metabolism	.	1	1
Homo sapiens: Synthesis and interconversion of nucleotide di- and triphosphates	.	1	1
Homo sapiens: Synthesis of 12-eicosatetraenoic acid derivatives	.	1	1
Homo sapiens: Synthesis of 5-eicosatetraenoic acids	.	1	1
Homo sapiens: Synthesis of Dolichyl-phosphate	.	1	1
Homo sapiens: Synthesis of PE	.	1	1
Homo sapiens: The citric acid (TCA) cycle and respiratory electron transport	.	1	1
Homo sapiens: Utilization of Ketone Bodies	.	1	1
Homo sapiens: Cytosolic sensors of pathogen-associated DNA	.	2	1
Homo sapiens: Epigenetic regulation of gene expression	.	2	1
Homo sapiens: Gene Expression	.	2	1
Homo sapiens: Negative epigenetic regulation of rRNA expression	.	2	1
Homo sapiens: NoRC negatively regulates rRNA expression	.	2	1
Homo sapiens: RNA Polymerase I Chain Elongation	.	2	1
Homo sapiens: RNA Polymerase I Promoter Clearance	.	2	1
Homo sapiens: RNA Polymerase I Promoter Escape	.	2	1
Homo sapiens: RNA Polymerase I Transcription	.	2	1
Homo sapiens: RNA Polymerase I Transcription Initiation	.	2	1
Homo sapiens: RNA Polymerase I Transcription Termination	.	2	1
Homo sapiens: RNA Polymerase I, RNA Polymerase III, and Mitochondrial Transcription	.	2	1
Homo sapiens: RNA Polymerase III Abortive And Retractive Initiation	.	2	1
Homo sapiens: RNA Polymerase III Chain Elongation	.	2	1
Homo sapiens: RNA Polymerase III Transcription	.	2	1
Homo sapiens: RNA Polymerase III Transcription Initiation	.	2	1
Homo sapiens: RNA Polymerase III Transcription Initiation From Type 1 Promoter	.	2	1
Homo sapiens: RNA Polymerase III Transcription Initiation From Type 2 Promoter	.	2	1
Homo sapiens: RNA Polymerase III Transcription Initiation From Type 3 Promoter	.	2	1
Homo sapiens: RNA Polymerase III Transcription Termination	.	2	1
Homo sapiens: SIRT1 negatively regulates rRNA Expression	.	2	1
Homo sapiens: Transcription	.	2	1
Homo sapiens: A tetrasaccharide linker sequence is required for GAG synthesis	.	.	1
Homo sapiens: Acetylcholine Binding And Downstream Events	.	.	1
Homo sapiens: Activation of Matrix Metalloproteinases	.	.	1
Homo sapiens: Activation of Nicotinic Acetylcholine Receptors	.	.	1
Homo sapiens: Amine-derived hormones	.	.	1
Homo sapiens: Amino acid and oligopeptide SLC transporters	.	.	1
Homo sapiens: Amino acid transport across the plasma membrane	.	.	1
Homo sapiens: Anchoring fibril formation	.	.	1
Homo sapiens: Assembly of collagen fibrils and other multimeric structures	.	.	1
Homo sapiens: Assembly of the RAD50-MRE11-NBS1 complex at DNA double-strand breaks	.	.	1
Homo sapiens: ATF4 activates genes	.	.	1
Homo sapiens: Basigin interactions	.	.	1
Homo sapiens: Branched-chain amino acid catabolism	.	.	1
Homo sapiens: Catecholamine biosynthesis	.	.	1
Homo sapiens: Cell junction organization	.	.	1
Homo sapiens: Cell surface interactions at the vascular wall	.	.	1
Homo sapiens: Cell-Cell communication	.	.	1
Homo sapiens: CHL1 interactions	.	.	1
Homo sapiens: Chondroitin sulfate biosynthesis	.	.	1
Homo sapiens: Chondroitin sulfate/dermatan sulfate metabolism	.	.	1
Homo sapiens: CLEC7A/inflammasome pathway	.	.	1
Homo sapiens: Cobalamin (Cbl, vitamin B12) transport and metabolism	.	.	1
Homo sapiens: Collagen formation	.	.	1
Homo sapiens: CRMPs in Sema3A signaling	.	.	1
Homo sapiens: CS/DS degradation	.	.	1
Homo sapiens: Defective B3GAT3 causes JDSSDHD	.	.	1
Homo sapiens: Defective B4GALT7 causes EDS, progeroid type	.	.	1
Homo sapiens: Defective CHST14 causes EDS, musculocontractural type	.	.	1
Homo sapiens: Defective CHST3 causes SEDCJD	.	.	1
Homo sapiens: Defective CHSY1 causes TPBS	.	.	1
Homo sapiens: Dermatan sulfate biosynthesis	.	.	1
Homo sapiens: Diseases associated with glycosaminoglycan metabolism	.	.	1
Homo sapiens: Diseases of glycosylation	.	.	1
Homo sapiens: HATs acetylate histones	.	.	1
Homo sapiens: HDACs deacetylate histones	.	.	1
Homo sapiens: Highly calcium permeable nicotinic acetylcholine receptors	.	.	1
Homo sapiens: Highly calcium permeable postsynaptic nicotinic acetylcholine receptors	.	.	1
Homo sapiens: Highly sodium permeable acetylcholine nicotinic receptors	.	.	1
Homo sapiens: HS-GAG biosynthesis	.	.	1
Homo sapiens: HSF1 activation	.	.	1
Homo sapiens: Inflammasomes	.	.	1
Homo sapiens: L1CAM interactions	.	.	1
Homo sapiens: Laminin interactions	.	.	1
Homo sapiens: Metabolism of Angiotensinogen to Angiotensins	.	.	1
Homo sapiens: MRN complex relocalizes to nuclear foci	.	.	1
Homo sapiens: Neurophilin interactions with VEGF and VEGFR	.	.	1
Homo sapiens: Neurotoxicity of clostridium toxins	.	.	1
Homo sapiens: Non-integrin membrane-ECM interactions	.	.	1
Homo sapiens: NOTCH1 Intracellular Domain Regulates Transcription	.	.	1
Homo sapiens: NrCAM interactions	.	.	1
Homo sapiens: Other semaphorin interactions	.	.	1
Homo sapiens: PERK regulates gene expression	.	.	1
Homo sapiens: Postsynaptic nicotinic acetylcholine receptors	.	.	1
Homo sapiens: POU5F1 (OCT4), SOX2, NANOG activate genes related to proliferation	.	.	1
Homo sapiens: Presynaptic nicotinic acetylcholine receptors	.	.	1
Homo sapiens: Pyrimidine catabolism	.	.	1
Homo sapiens: Regulation of Insulin-like Growth Factor (IGF) transport and uptake by Insulin-like Growth Factor Binding Proteins (IGFBPs)	.	.	1
Homo sapiens: Sema3A PAK dependent Axon repulsion	.	.	1
Homo sapiens: SEMA3A-Plexin repulsion signaling by inhibiting Integrin adhesion	.	.	1
Homo sapiens: Sema4D mediated inhibition of cell attachment and migration	.	.	1
Homo sapiens: Signaling by Hippo	.	.	1
Homo sapiens: The AIM2 inflammasome	.	.	1
Homo sapiens: The NLRP3 inflammasome	.	.	1
Homo sapiens: Toxicity of botulinum toxin type A (BoNT/A)	.	.	1
Homo sapiens: Toxicity of botulinum toxin type D (BoNT/D)	.	.	1
Homo sapiens: Toxicity of botulinum toxin type E (BoNT/E)	.	.	1
Homo sapiens: Toxicity of botulinum toxin type F (BoNT/F)	.	.	1
Homo sapiens: Transport of inorganic cations/anions and amino acids/oligopeptides	.	.	1
Homo sapiens: Type I hemidesmosome assembly	.	.	1
Homo sapiens: Unfolded Protein Response (UPR)	.	.	1
Homo sapiens: Uptake and actions of bacterial toxins	.	.	1
Homo sapiens: Urea cycle	.	.	1
Homo sapiens: Chromatin modifying enzymes	.	1	2
Homo sapiens: Chromatin organization	.	1	2
Homo sapiens: Metabolism of amino acids and derivatives	.	2	2
Homo sapiens: Metabolism of lipids and lipoproteins	.	2	2
Homo sapiens: ECM proteoglycans	.	.	2
Homo sapiens: Heparan sulfate/heparin (HS-GAG) metabolism	.	.	2
Homo sapiens: HS-GAG degradation	.	.	2
Homo sapiens: Transcriptional regulation of pluripotent stem cells	.	.	2
Homo sapiens: Activated TLR4 signalling	.	1	.
Homo sapiens: Activation of ATR in response to replication stress	.	1	.
Homo sapiens: Activation of the pre-replicative complex	.	1	.
Homo sapiens: Activation, myristolyation of BID and translocation to mitochondria	.	1	.
Homo sapiens: Activation, translocation and oligomerization of BAX	.	1	.
Homo sapiens: Adaptive Immune System	.	1	.
Homo sapiens: Antigen activates B Cell Receptor (BCR) leading to generation of second messengers	.	1	.
Homo sapiens: Assembly of the ORC complex at the origin of replication	.	1	.
Homo sapiens: Assembly of the pre-replicative complex	.	1	.
Homo sapiens: Association of licensing factors with the pre-replicative complex	.	1	.
Homo sapiens: Association of TriC/CCT with target proteins during biosynthesis	.	1	.
Homo sapiens: Asymmetric localization of PCP proteins	.	1	.
Homo sapiens: beta-catenin independent WNT signaling	.	1	.
Homo sapiens: BH3-only proteins associate with and inactivate anti-apoptotic BCL-2 members	.	1	.
Homo sapiens: Biological oxidations	.	1	.
Homo sapiens: Ca2+ pathway	.	1	.
Homo sapiens: CASP8 activity is inhibited	.	1	.
Homo sapiens: CDC6 association with the ORC:origin complex	.	1	.
Homo sapiens: CDT1 association with the CDC6:ORC:origin complex	.	1	.
Homo sapiens: Cell Cycle	.	1	.
Homo sapiens: Cell Cycle Checkpoints	.	1	.
Homo sapiens: Cell Cycle, Mitotic	.	1	.
Homo sapiens: Cellular response to heat stress	.	1	.
Homo sapiens: Ceramide signalling	.	1	.
Homo sapiens: Chaperonin-mediated protein folding	.	1	.
Homo sapiens: Class B/2 (Secretin family receptors)	.	1	.
Homo sapiens: Cooperation of Prefoldin and TriC/CCT in actin and tubulin folding	.	1	.
Homo sapiens: Death Receptor Signalling	.	1	.
Homo sapiens: Digestion of dietary lipid	.	1	.
Homo sapiens: Dimerization of procaspase-8	.	1	.
Homo sapiens: disassembly of the destruction complex and recruitment of AXIN to the membrane	.	1	.
Homo sapiens: DNA Replication	.	1	.
Homo sapiens: DNA replication initiation	.	1	.
Homo sapiens: DNA Replication Pre-Initiation	.	1	.
Homo sapiens: DNA strand elongation	.	1	.
Homo sapiens: Double-Strand Break Repair	.	1	.
Homo sapiens: E2F mediated regulation of DNA replication	.	1	.
Homo sapiens: E2F-enabled inhibition of pre-replication complex formation	.	1	.
Homo sapiens: Elevation of cytosolic Ca2+ levels	.	1	.
Homo sapiens: FasL/ CD95L signaling	.	1	.
Homo sapiens: Folding of actin by CCT/TriC	.	1	.
Homo sapiens: Formation of tubulin folding intermediates by CCT/TriC	.	1	.
Homo sapiens: G1/S Transition	.	1	.
Homo sapiens: G1/S-Specific Transcription	.	1	.
Homo sapiens: G2/M Checkpoints	.	1	.
Homo sapiens: Gap-filling DNA repair synthesis and ligation in GG-NER	.	1	.
Homo sapiens: Gap-filling DNA repair synthesis and ligation in TC-NER	.	1	.
Homo sapiens: Global Genomic NER (GG-NER)	.	1	.
Homo sapiens: Glutamate Neurotransmitter Release Cycle	.	1	.
Homo sapiens: Glutathione conjugation	.	1	.
Homo sapiens: Glutathione synthesis and recycling	.	1	.
Homo sapiens: GPCR ligand binding	.	1	.
Homo sapiens: Hemostasis	.	1	.
Homo sapiens: Host Interactions of HIV factors	.	1	.
Homo sapiens: Host Interactions with Influenza Factors	.	1	.
Homo sapiens: Influenza Virus Induced Apoptosis	.	1	.
Homo sapiens: Inhibition of replication initiation of damaged DNA by RB1/E2F1	.	1	.
Homo sapiens: Interactions of Vpr with host cellular proteins	.	1	.
Homo sapiens: Ion transport by P-type ATPases	.	1	.
Homo sapiens: Lagging Strand Synthesis	.	1	.
Homo sapiens: Leading Strand Synthesis	.	1	.
Homo sapiens: Ligand-dependent caspase activation	.	1	.
Homo sapiens: M/G1 Transition	.	1	.
Homo sapiens: MASTL Facilitates Mitotic Progression	.	1	.
Homo sapiens: Metabolism of polyamines	.	1	.
Homo sapiens: Methionine salvage pathway	.	1	.
Homo sapiens: misspliced LRP5 mutants have enhanced beta-catenin-dependent signaling	.	1	.
Homo sapiens: Mitochondrial protein import	.	1	.
Homo sapiens: Mitotic Prophase	.	1	.
Homo sapiens: MyD88-independent TLR3/TLR4 cascade	.	1	.
Homo sapiens: NADE modulates death signalling	.	1	.
Homo sapiens: negative regulation of TCF-dependent signaling by DVL-interacting proteins	.	1	.
Homo sapiens: negative regulation of TCF-dependent signaling by WNT ligand antagonists	.	1	.
Homo sapiens: Neurotransmitter Release Cycle	.	1	.
Homo sapiens: NF-kB activation through FADD/RIP-1 pathway mediated by caspase-8 and -10	.	1	.
Homo sapiens: Nucleotide Excision Repair	.	1	.
Homo sapiens: Orc1 removal from chromatin	.	1	.
Homo sapiens: PCP/CE pathway	.	1	.
Homo sapiens: Phase II conjugation	.	1	.
Homo sapiens: Phosphorylation of Emi1	.	1	.
Homo sapiens: Phosphorylation of proteins involved in the G2/M transition by Cyclin A:Cdc2 complexes	.	1	.
Homo sapiens: Platelet calcium homeostasis	.	1	.
Homo sapiens: Platelet homeostasis	.	1	.
Homo sapiens: Polymerase switching	.	1	.
Homo sapiens: Polymerase switching on the C-strand of the telomere	.	1	.
Homo sapiens: Post-chaperonin tubulin folding pathway	.	1	.
Homo sapiens: Prefoldin mediated transfer of substrate to CCT/TriC	.	1	.
Homo sapiens: Processive synthesis on the lagging strand	.	1	.
Homo sapiens: Protein folding	.	1	.
Homo sapiens: Pyrimidine metabolism	.	1	.
Homo sapiens: Regulated Necrosis	.	1	.
Homo sapiens: Regulation by c-FLIP	.	1	.
Homo sapiens: Regulation by TREX1	.	1	.
Homo sapiens: Regulation of DNA replication	.	1	.
Homo sapiens: regulation of FZD by ubiquitination	.	1	.
Homo sapiens: Regulation of HSF1-mediated heat shock response	.	1	.
Homo sapiens: Regulation of necroptotic cell death	.	1	.
Homo sapiens: Regulation of signaling by NODAL	.	1	.
Homo sapiens: Removal of licensing factors from origins	.	1	.
Homo sapiens: Removal of the Flap Intermediate	.	1	.
Homo sapiens: Repair synthesis for gap-filling by DNA polymerase in TC-NER	.	1	.
Homo sapiens: Repair synthesis of patch ~27-30 bases long by DNA polymerase	.	1	.
Homo sapiens: RIP-mediated NFkB activation via ZBP1	.	1	.
Homo sapiens: RIPK1-mediated regulated necrosis	.	1	.
Homo sapiens: RNF mutants show enhanced WNT signaling and proliferation	.	1	.
Homo sapiens: S Phase	.	1	.
Homo sapiens: Signaling by NODAL	.	1	.
Homo sapiens: Signaling by the B Cell Receptor (BCR)	.	1	.
Homo sapiens: Signaling by Wnt	.	1	.
Homo sapiens: Signaling by WNT in cancer	.	1	.
Homo sapiens: Sulfide oxidation to sulfate	.	1	.
Homo sapiens: Sulfur amino acid metabolism	.	1	.
Homo sapiens: SUMO E3 ligases SUMOylate target proteins	.	1	.
Homo sapiens: SUMOylation	.	1	.
Homo sapiens: SUMOylation of DNA damage response and repair proteins	.	1	.
Homo sapiens: Switching of origins to a post-replicative state	.	1	.
Homo sapiens: Synthesis of DNA	.	1	.
Homo sapiens: Synthesis of Ketone Bodies	.	1	.
Homo sapiens: Synthesis of PC	.	1	.
Homo sapiens: Synthesis of UDP-N-acetyl-glucosamine	.	1	.
Homo sapiens: TCF dependent signaling in response to WNT	.	1	.
Homo sapiens: Telomere C-strand (Lagging Strand) Synthesis	.	1	.
Homo sapiens: Telomere C-strand synthesis initiation	.	1	.
Homo sapiens: Telomere Extension By Telomerase	.	1	.
Homo sapiens: TNF signaling	.	1	.
Homo sapiens: TNFR1-mediated proapoptotic signaling	.	1	.
Homo sapiens: Toll Like Receptor 3 (TLR3) Cascade	.	1	.
Homo sapiens: Toll Like Receptor 4 (TLR4) Cascade	.	1	.
Homo sapiens: Toll-Like Receptors Cascades	.	1	.
Homo sapiens: TP53 Regulates Metabolic Genes	.	1	.
Homo sapiens: TRAIL signaling	.	1	.
Homo sapiens: Transcription-coupled NER (TC-NER)	.	1	.
Homo sapiens: Transcriptional Regulation by TP53	.	1	.
Homo sapiens: TRIF-mediated programmed cell death	.	1	.
Homo sapiens: TRIF-mediated TLR3/TLR4 signaling	.	1	.
Homo sapiens: Ubiquinol biosynthesis	.	1	.
Homo sapiens: Unwinding of DNA	.	1	.
Homo sapiens: Vitamin B2 (riboflavin) metabolism	.	1	.
Homo sapiens: Vpr-mediated induction of apoptosis by mitochondrial outer membrane permeabilization	.	1	.
Homo sapiens: WNT ligand biogenesis and trafficking	.	1	.
Homo sapiens: WNT ligand secretion is abrogated by the PORCN inhibitor LGK974	.	1	.
Homo sapiens: WNT5A-dependent internalization of FZD2, FZD5 and ROR2	.	1	.
Homo sapiens: WNT5A-dependent internalization of FZD4	.	1	.
Homo sapiens: ZBP1(DAI) mediated induction of type I IFNs	.	1	.
Homo sapiens: Activation and oligomerization of BAK protein	.	2	.
Homo sapiens: Chromosome Maintenance	.	2	.
Homo sapiens: Extension of Telomeres	.	2	.
Homo sapiens: Regulation of insulin secretion	.	2	.
Homo sapiens: RIG-I/MDA5 mediated induction of IFN-alpha/beta pathways	.	2	.
Homo sapiens: Telomere Maintenance	.	2	.

## Sheet: Table S11
Table S11: This table displays the genes composing the "summary network" found by either the reduced (SMITE-R) or full (SMITE-F) SMITE models using the Heinz algorithm
SMITE_Full	SMITE_Reduced
A2M	A2M
ACOT8	ACOT8
ACSL1	ACSL1
ADAM15	ADAM15
ADCY3	ADCY3
ADRM1	ADRM1
AGRN	AGRN
AKAP13	AKAP13
ALPPL2	ALPPL2
ANAPC1	ANAPC1
APOA2	APOA2
AQP1	AQP1
ARHGAP31	ARHGAP31
ARHGDIG	ARHGDIG
ARL8A	ARL8A
ATF3	ATF3
BBS9	BBS9
BCL2L11	BCL2L11
BCL2L2	BCL2L2
BRSK2	BRSK2
BTG2	BTG2
C1GALT1	C1GALT1
CAMK1D	CAMK1D
CAMK2A	CAMK2A
CAMP	CAMP
CCNG1	CCNG1
CCT5	CCT5
CCT7	CCT7
CD28	CD28
CD34	CD34
CD47	CD47
CDC20	CDC20
CDK3	CDK3
CDKN1A	CDKN1A
CHD1	CHD1
CHRNA1	CHRNA1
CIAO1	CIAO1
CISH	CISH
CKS1B	CKS1B
CNTFR	CNTFR
COL11A2	COL11A2
COL8A1	COL8A1
COL9A3	COL9A3
CPSF1	CPSF1
CPT1A	CPT1A
CREB3L2	CREB3L2
CTSA	CTSA
CXCL1	CXCL1
CXCL12	CXCL12
CXCL2	CXCL2
CYBA	CYBA
CYR61	CYR61
DLG2	DLG2
DLX2	DLX2
DPP7	DPP7
E2F2	E2F2
E4F1	E4F1
EEF1A1	EEF1A1
EGLN3	EGLN3
EGR1	EGR1
EIF3B	EIF3B
EIF3H	EIF3H
EIF3I	EIF3I
EIF4A1	EIF4A1
EIF4E1B	EIF4E1B
EIF4E2	EIF4E2
EIF4G1	EIF4G1
ELN	ELN
EPAS1	EPAS1
EPB41	EPB41
EPHA2	EPHA2
EXO1	EXO1
EZH2	EZH2
F2R	F2R
F2RL2	F2RL2
FBXO6	FBXO6
FES	FES
FGF1	FGF1
FGF11	FGF11
FGFR3	FGFR3
FHL2	FHL2
FIP1L1	FIP1L1
FOXO3	FOXO3
GALNT15	GALNT15
GATA2	GATA2
GGCX	GGCX
GNA13	GNA13
GNAI2	GNAI2
GNAS	GNAS
GNB2L1	GNB2L1
GNGT1	GNGT1
GNLY	GNLY
GRB7	GRB7
GRIK2	GRIK2
GRK5	GRK5
HBEGF	HBEGF
HDAC1	HDAC1
HDAC3	HDAC3
HES1	HES1
	ABCA1
	ABCA12
	ABCA4
	ACACA
	ACTA1
	ACTR3
	ADAM15
	ADAMTS3
	ADCY3
	ADM
	ADRBK1
	ANAPC13
	ANK1
	ANOS1
	ANXA1
	ANXA5
	ARHGAP12
	ARHGEF12
	ARHGEF17
	ARNT2
	ARNTL2
	ASF1A
	ATF3
	ATP1B3
	ATP8B1
	B3GAT1
	B3GAT3
	BAIAP2
	BATF3
	BAZ1B
	BCL2
	BIRC3
	BNIP3
	BZRAP1
	CACNA2D3
	CAD
	CARD9
	CASP2
	CASP9
	CAV1
	CAV2
	CBX2
	CCL2
	CCL26
	CCL7
	CCND3
	CCNE1
	CCNE2
	CCNK
	CCR6
	CCT5
	CCT6A
	CD4
	CDC25A
	CDC6
	CDK19
	CDK2
	CDK4
	CDKN2B
	CDT1
	CEBPA
	CEBPB
	CENPM
	CEP250
	CEP70
	CHD1
	CHST15
	CISH
	CIT
	CKS1B
	CLSPN
	CNTNAP1
	COL4A1
	COL4A4
	COL5A3
	COL8A1
	COL8A2
	COMMD8
	COPE
	CSNK1E
	CTF1
	CTGF
	CXXC1
	CYFIP1
	DCTN3
	DDX21
	DKC1
	DKK1
	DLG1
	DMD
	DNAJA1
	DPP7
	DSEL
	EDN1
	EED
	EFNA3
	EGR1
	EGR2
	EIF3A

## Sheet: Table S12
Table S12: This table lists the pathways associated with the genes composing the "summary network" discovered by the reduced model of SMITE(SMITE-R) using the Heinz algorithm.
Module_Name	Rank_of_term	Number_Terms_in_Category	Category	Over_represented_pvalue	Under_represented_pvalue	Number_of_Genes_Found	Number_of_Genes_in_Category	Category_Name
PPIF	1	103	68962	2.32078e-07	1	10	30	Homo sapiens: Activation of the pre-replicative complex
PPIF	2	103	453279	8.77213e-06	0.999998	17	124	Homo sapiens: Mitotic G1-G1/S phases
PPIF	3	103	176187	9.23663e-06	0.999999	9	37	Homo sapiens: Activation of ATR in response to replication stress
PPIF	4	103	69242	1.45909e-05	0.999997	16	116	Homo sapiens: S Phase
PPIF	5	103	69206	2.99953e-05	0.999993	14	101	Homo sapiens: G1/S Transition
PPIF	6	103	1640170	3.47743e-05	0.999985	40	491	Homo sapiens: Cell Cycle
PPIF	7	103	69205	8.75497e-05	0.999995	5	13	Homo sapiens: G1/S-Specific Transcription
PPIF	8	103	69278	8.82719e-05	0.999962	34	402	Homo sapiens: Cell Cycle, Mitotic
PPIF	9	103	72203	0.000133908	0.999966	14	116	Homo sapiens: Processing of Capped Intron-Containing Pre-mRNA
PPIF	10	103	113510	0.000136473	0.999985	7	28	Homo sapiens: E2F mediated regulation of DNA replication
PPIF	11	103	69481	0.000146584	0.999976	9	51	Homo sapiens: G2/M Checkpoints
PPIF	12	103	72163	0.000343843	0.999908	13	112	Homo sapiens: mRNA Splicing - Major Pathway
PPIF	13	103	72172	0.000343843	0.999908	13	112	Homo sapiens: mRNA Splicing
PPIF	14	103	69200	0.000344484	0.999996	3	4	Homo sapiens: Phosphorylation of proteins involved in G1/S transition by active Cyclin E:Cdk2 complexes
PPIF	15	103	5140745	0.000449328	0.999994	3	4	Homo sapiens: WNT5A-dependent internalization of FZD2, FZD5 and ROR2
PPIF	16	103	68874	0.000675959	0.999844	10	79	Homo sapiens: M/G1 Transition
PPIF	17	103	69002	0.000675959	0.999844	10	79	Homo sapiens: DNA Replication Pre-Initiation
PPIF	18	103	69239	0.00111222	0.999702	11	95	Homo sapiens: Synthesis of DNA
PPIF	19	103	3371568	0.00138206	0.999901	4	12	Homo sapiens: Attenuation phase
PPIF	20	103	69306	0.00157666	0.999557	11	100	Homo sapiens: DNA Replication
PPIF	21	103	3000484	0.00160562	0.999945	3	6	Homo sapiens: Scavenging by Class F Receptors
PPIF	22	103	373080	0.00192573	0.999637	7	43	Homo sapiens: Class B/2 (Secretin family receptors)
PPIF	23	103	110362	0.00204887	0.999923	3	6	Homo sapiens: POLB-Dependent Long Patch Base Excision Repair
PPIF	24	103	380259	0.00216242	0.999469	9	61	Homo sapiens: Loss of Nlp from mitotic centrosomes
PPIF	25	103	380284	0.00216242	0.999469	9	61	Homo sapiens: Loss of proteins required for interphase microtubule organization¬†from the centrosome
PPIF	26	103	69190	0.00226071	0.999635	6	32	Homo sapiens: DNA strand elongation
PPIF	27	103	174430	0.00292124	0.999876	3	6	Homo sapiens: Telomere C-strand synthesis initiation
PPIF	28	103	68952	0.00292124	0.999876	3	6	Homo sapiens: DNA replication initiation
PPIF	29	103	390466	0.00310754	0.999565	5	29	Homo sapiens: Chaperonin-mediated protein folding
PPIF	30	103	390471	0.00318391	0.999829	3	9	Homo sapiens: Association of TriC/CCT with target proteins during biosynthesis
PPIF	31	103	180786	0.00514707	0.999203	5	25	Homo sapiens: Extension of Telomeres
PPIF	32	103	380270	0.00528308	0.9985	9	69	Homo sapiens: Recruitment of mitotic centrosome proteins and complexes
PPIF	33	103	380287	0.00528308	0.9985	9	69	Homo sapiens: Centrosome maturation
PPIF	34	103	447043	0.00584042	0.999649	3	7	Homo sapiens: Neurofascin interactions
PPIF	35	103	3238698	0.00588393	0.999059	5	25	Homo sapiens: WNT ligand biogenesis and trafficking
PPIF	36	103	389960	0.00588395	0.999289	4	21	Homo sapiens: Formation of tubulin folding intermediates by CCT/TriC
PPIF	37	103	5620912	0.00663086	0.997887	10	85	Homo sapiens: Anchoring of the basal body to the plasma membrane
PPIF	38	103	69298	0.0069005	0.999469	3	12	Homo sapiens: Association of licensing factors with the pre-replicative complex
PPIF	39	103	397014	0.00803683	0.997758	8	64	Homo sapiens: Muscle contraction
PPIF	40	103	399955	0.00810956	0.999002	4	14	Homo sapiens: SEMA3A-Plexin repulsion signaling by inhibiting Integrin adhesion
PPIF	41	103	447038	0.00828814	0.999433	3	7	Homo sapiens: NrCAM interactions
PPIF	42	103	391251	0.0085268	0.998456	5	34	Homo sapiens: Protein folding
PPIF	43	103	176974	0.00922593	0.999226	3	11	Homo sapiens: Unwinding of DNA
PPIF	44	103	73817	0.010302	0.999099	3	11	Homo sapiens: Purine ribonucleoside monophosphate biosynthesis
PPIF	45	103	2565942	0.0106115	0.996606	9	79	Homo sapiens: Regulation of PLK1 Activity at G2/M Transition
PPIF	46	103	373755	0.0106763	0.99662	9	65	Homo sapiens: Semaphorin interactions
PPIF	47	103	69275	0.0107044	0.996095	11	107	Homo sapiens: G2/M Transition
PPIF	48	103	844455	0.0109317	0.999767	2	3	Homo sapiens: The NLRP1 inflammasome
PPIF	49	103	392154	0.0117338	0.997788	5	24	Homo sapiens: Nitric oxide stimulates guanylate cyclase
PPIF	50	103	68949	0.0118111	0.996778	7	68	Homo sapiens: Orc1 removal from chromatin
PPIF	51	103	69052	0.0118111	0.996778	7	68	Homo sapiens: Switching of origins to a post-replicative state
PPIF	52	103	453274	0.0124219	0.995366	11	109	Homo sapiens: Mitotic G2-G2/M phases
PPIF	53	103	399954	0.0136034	0.997991	4	16	Homo sapiens: Sema3A PAK dependent Axon repulsion
PPIF	54	103	69300	0.0136626	0.99616	7	70	Homo sapiens: Removal of licensing factors from origins
PPIF	55	103	69304	0.0136626	0.99616	7	70	Homo sapiens: Regulation of DNA replication
PPIF	56	103	389957	0.0137391	0.997811	4	27	Homo sapiens: Prefoldin mediated transfer of substrate to CCT/TriC
PPIF	57	103	1538133	0.0143813	0.997743	4	21	Homo sapiens: G0 and Early G1
PPIF	58	103	389958	0.0153154	0.997471	4	28	Homo sapiens: Cooperation of Prefoldin and TriC/CCT in actin and tubulin folding
PPIF	59	103	380994	0.0153365	0.99931	2	6	Homo sapiens: ATF4 activates genes
PPIF	60	103	111463	0.0181309	0.999178	2	5	Homo sapiens: SMAC binds to IAPs
PPIF	61	103	111464	0.0181309	0.999178	2	5	Homo sapiens: SMAC-mediated dissociation of IAP:caspase complexes
PPIF	62	103	111469	0.0181309	0.999178	2	5	Homo sapiens: SMAC-mediated apoptotic response
PPIF	63	103	174417	0.0188915	0.996745	4	23	Homo sapiens: Telomere C-strand (Lagging Strand) Synthesis
PPIF	64	103	418457	0.0199367	0.996624	4	18	Homo sapiens: cGMP effects
PPIF	65	103	3371571	0.0203896	0.996445	4	21	Homo sapiens: HSF1-dependent transactivation
PPIF	66	103	4641262	0.0209305	0.996299	4	22	Homo sapiens: disassembly of the destruction complex and recruitment of AXIN to the membrane
PPIF	67	103	69166	0.0233391	0.99708	3	14	Homo sapiens: Removal of the Flap Intermediate
PPIF	68	103	3108214	0.0240721	0.991759	8	72	Homo sapiens: SUMOylation of DNA damage response and repair proteins
PPIF	69	103	3108232	0.0240721	0.991759	8	72	Homo sapiens: SUMO E3 ligases SUMOylate target proteins
PPIF	70	103	68867	0.0256692	0.992652	6	64	Homo sapiens: Assembly of the pre-replicative complex
PPIF	71	103	2262752	0.0267748	0.986102	18	253	Homo sapiens: Cellular responses to stress
PPIF	72	103	157579	0.0276343	0.993112	5	46	Homo sapiens: Telomere Maintenance
PPIF	73	103	3928663	0.0285038	0.99309	5	29	Homo sapiens: EPHA-mediated growth cone collapse
PPIF	74	103	3371511	0.0303803	0.998027	2	6	Homo sapiens: HSF1 activation
PPIF	75	103	5250982	0.0312986	1	1	1	Homo sapiens: Toxicity of tetanus toxin (TeNT)
PPIF	76	103	68689	0.0320403	0.99766	2	8	Homo sapiens: CDC6 association with the ORC:origin complex
PPIF	77	103	1989781	0.0326056	0.991557	5	42	Homo sapiens: PPARA activates gene expression
PPIF	78	103	2990846	0.0328704	0.988027	8	76	Homo sapiens: SUMOylation
PPIF	79	103	210500	0.0330099	0.993242	4	23	Homo sapiens: Glutamate Neurotransmitter Release Cycle
PPIF	80	103	111471	0.0333345	0.997601	2	7	Homo sapiens: Apoptotic factor-mediated response
PPIF	81	103	622312	0.0336924	0.994996	3	17	Homo sapiens: Inflammasomes
PPIF	82	103	69183	0.0341147	0.99495	3	16	Homo sapiens: Processive synthesis on the lagging strand
PPIF	83	103	4086400	0.0342675	0.988337	7	77	Homo sapiens: PCP/CE pathway
PPIF	84	103	72702	0.0360428	0.990272	5	55	Homo sapiens: Ribosomal scanning and start codon recognition
PPIF	85	103	72649	0.0369441	0.989962	5	55	Homo sapiens: Translation initiation complex formation
PPIF	86	103	390450	0.0371343	0.996981	2	9	Homo sapiens: Folding of actin by CCT/TriC
PPIF	87	103	2559583	0.0380494	0.983033	11	142	Homo sapiens: Cellular Senescence
PPIF	88	103	69231	0.0399039	0.991103	4	30	Homo sapiens: Cyclin D associated events in G1
PPIF	89	103	69236	0.0399039	0.991103	4	30	Homo sapiens: G1 Phase
PPIF	90	103	72662	0.0406218	0.988668	5	56	Homo sapiens: Activation of the mRNA upon binding of the cap-binding complex and eIFs, and subsequent binding to 43S
PPIF	91	103	5625900	0.0409549	0.993545	3	15	Homo sapiens: RHO GTPases activate CIT
PPIF	92	103	168643	0.0413233	0.988564	5	44	Homo sapiens: Nucleotide-binding domain, leucine rich repeat containing receptor (NLR) signaling pathways
PPIF	93	103	381042	0.0433816	0.99608	2	10	Homo sapiens: PERK regulates gene expression
PPIF	94	103	1793185	0.0445595	0.985698	6	48	Homo sapiens: Chondroitin sulfate/dermatan sulfate metabolism
PPIF	95	103	69620	0.0454188	0.981006	9	123	Homo sapiens: Cell Cycle Checkpoints
PPIF	96	103	445355	0.0467472	0.989065	4	29	Homo sapiens: Smooth Muscle Contraction
PPIF	97	103	196757	0.0468495	0.995785	2	8	Homo sapiens: Metabolism of folate and pterines
PPIF	98	103	110373	0.0475068	0.991807	3	19	Homo sapiens: Resolution of AP sites via the multiple-nucleotide patch replacement pathway
PPIF	99	103	1971475	0.0476048	0.988948	4	25	Homo sapiens: A tetrasaccharide linker sequence is required for GAG synthesis
PPIF	100	103	113507	0.0476136	0.99547	2	10	Homo sapiens: E2F-enabled inhibition of pre-replication complex formation
PPIF	101	103	73847	0.0476162	0.988684	4	33	Homo sapiens: Purine metabolism
PPIF	102	103	15869	0.0493373	0.981819	7	79	Homo sapiens: Metabolism of nucleotides
PPIF	103	103	1266738	0.049529	0.967944	32	436	Homo sapiens: Developmental Biology

[truncated: 3 more sheets: Table S13, Table S14, Table S15]
